# Supplementary material for: De Novo Sequencing-Based Transcriptome and Digital Gene Expression Analysis Reveals Insecticide Resistance-Relevant Genes in Propylaea japonica (Thunberg) (Coleoptea: Coccinellidae)
Source: PLoS One. 2014 Jun 24;9(6):e100946. doi: 10.1371/journal.pone.0100946 (PMC4069172; doi:10.1371/journal.pone.0100946)
Supplement: Table S5 — The differentially expressed genes (DEGs) between SUS and R-mid strain. (XLS) [file pone.0100946.s011.xls]

GeneID	Gene_length	S-adu-Expression	R-mid-Expression	S-adu-RPKM	R-mid-RPKM	log2 Ratio(R-mid/S-adu)	Up-Down-Regulation(R-mid/S-adu)	P-value	FDR	KEGG Orthology	GO Component	GO Function	GO Process	Blast nr
CL323.Contig4_Madu-A	222	0	31	0.01	32.98610268	11.68764262	Up	9.65E-11	1.09E-09	-	-	-	-	-
Unigene24817_Madu-A	282	0	23	0.01	19.26641961	10.91187278	Up	3.66E-08	3.16E-07	-	-	-	-	-
CL1156.Contig1_Madu-A	346	0	22	0.01	15.01996322	10.55266556	Up	7.69E-08	6.36E-07	K03231|1|1e-46|184|xla:494720|elongation factor 1-alpha	GO:0005737//cytoplasm	GO:0016779//nucleotidyltransferase activity;GO:0003746//translation elongation factor activity;GO:0003924//GTPase activity;GO:0005525//GTP binding	GO:0006414//translational elongation;GO:0006184//GTP catabolic process	gi|226347407|gb|ACO50114.1|/5.32554e-46/elongation factor 1 alpha [Malawimonas californiana]
Unigene3605_Madu-A	211	0	13	0.01	14.55402726	10.5072027	Up	6.13E-05	0.000330868	-	-	-	GO:0019226//transmission of nerve impulse	gi|270014904|gb|EFA11352.1|/2.01159e-16/hypothetical protein TcasGA2_TC011508 [Tribolium castaneum]
Unigene1566_Madu-A	384	0	22	0.01	13.53361269	10.40233129	Up	7.69E-08	6.36E-07	-	-	-	-	-
Unigene19042_Madu-A	359	0	20	0.01	13.16005893	10.36195023	Up	3.39E-07	2.60E-06	-	-	-	-	-
Unigene5452_Madu-A	417	0	23	0.01	13.02908952	10.34752056	Up	3.66E-08	3.16E-07	K14258|1|1e-18|92.0|tca:662640|facilitated trehalose transporter	-	-	-	gi|307204761|gb|EFN83325.1|/1.15009e-24/Solute carrier family 2, facilitated glucose transporter member 8 [Harpegnathos saltator]
Unigene5647_Madu-A	482	0	26	0.01	12.74232262	10.31541256	Up	3.95E-09	3.83E-08	K01623|1|1e-53|208|nvi:100118253|fructose-bisphosphate aldolase, class I [EC:4.1.2.13]	-	GO:0004332//fructose-bisphosphate aldolase activity	GO:0006096//glycolysis	gi|401410384|ref|XP_003884640.1|/1.96448e-65/unnamed protein product, partial [Neospora caninum Liverpool]
Unigene5909_Madu-A	267	0	14	0.01	12.38622775	10.27452116	Up	2.92E-05	0.000166923	K06258|1|3e-13|73.6|nvi:100123981|MFS transporter, VNT family, synaptic vesicle glycoprotein 2	GO:0016020//membrane	GO:0005215//transporter activity	GO:0006810//transport	gi|91077872|ref|XP_972662.1|/3.98408e-25/PREDICTED: similar to synaptic vesicle protein [Tribolium castaneum]
Unigene901_Madu-A	231	0	12	0.01	12.27132768	10.26107563	Up	0.000128784	0.000649645	-	-	-	-	-
Unigene5471_Madu-A	200	0	10	0.01	11.81115289	10.20593408	Up	0.000568402	0.002487777	K10736|1|4e-09|60.1|der:Dere_GG21288|minichromosome maintenance protein 10	-	-	-	gi|270015141|gb|EFA11589.1|/1.60342e-10/minichromosome maintenance complex component 10 [Tribolium castaneum]
Unigene24389_Madu-A	374	0	17	0.01	10.73741172	10.06843055	Up	3.15E-06	2.11E-05	K04079|1|2e-53|207|cin:100176019|molecular chaperone HtpG	GO:0005737//cytoplasm	GO:0051082//unfolded protein binding;GO:0005524//ATP binding	GO:0006457//protein folding;GO:0006950//response to stress	gi|299006974|gb|ADJ00024.1|/7.46603e-56/heat shock protein 90 [Chromerida sp. RM11]
Unigene11981_Madu-A	227	0	10	0.01	10.40630211	10.02324178	Up	0.000568402	0.002486366	-	-	-	-	gi|270010982|gb|EFA07430.1|/1.3774e-09/odorant binding protein (subfamily minus-C) C04 [Tribolium castaneum]
Unigene6695_Madu-A	298	0	13	0.01	10.30503273	10.00913337	Up	6.13E-05	0.00033081	-	-	-	-	-
Unigene26261_Madu-A	210	0	9	0.01	10.12384534	9.983541657	Up	0.001194136	0.00481651	-	-	-	-	gi|91085393|ref|XP_966738.1|/1.49586e-11/PREDICTED: similar to Hermansky-Pudlak syndrome 3 homolog [Tribolium castaneum]
Unigene2654_Madu-A	217	0	9	0.01	9.797269681	9.936235942	Up	0.001194136	0.004813992	K08054|1|3e-06|50.4|smm:Smp_043150|calnexin;K09551|3|9e-06|48.9|dre:556495|calmegin	-	-	-	gi|257215983|emb|CAX83141.1|/1.87694e-06/calreticulin [Schistosoma japonicum]
CL3388.Contig1_Madu-A	290	0	12	0.01	9.774747222	9.932915584	Up	0.000128784	0.000649964	-	-	-	-	-
Unigene6610_Madu-A	317	0	13	0.01	9.687380922	9.919962861	Up	6.13E-05	0.000330579	K08145|1|1e-11|68.2|bfo:BRAFLDRAFT_82927|MFS transporter, SP family, solute carrier family 2 (facilitated glucose transporter), member 8;K08144|3|2e-10|64.3|mdo:100015097|MFS transporter, SP family, solute carrier family 2 (facilitated glucose transporter), member 6;K14258|4|4e-10|63.5|nvi:100115449|facilitated trehalose transporter	-	GO:0005215//transporter activity	-	gi|189240439|ref|XP_972347.2|/4.51419e-21/PREDICTED: similar to CG1213 CG1213-PA [Tribolium castaneum]
Unigene758_Madu-A	320	0	13	0.01	9.596561726	9.906373797	Up	6.13E-05	0.000330752	K10955|1|4e-13|73.2|acs:100563509|intestinal mucin-2	GO:0005576//extracellular region	GO:0008061//chitin binding	GO:0006030//chitin metabolic process	gi|326435495|gb|EGD81065.1|/3.94286e-17/hypothetical protein PTSG_11010 [Salpingoeca sp. ATCC 50818]
Unigene25151_Madu-A	248	0	10	0.01	9.525123301	9.895593958	Up	0.000568402	0.002487071	-	-	-	-	-
Unigene24444_Madu-A	251	0	10	0.01	9.411277206	9.878246714	Up	0.000568402	0.002488483	-	-	-	-	-
Unigene24481_Madu-A	359	0	14	0.01	9.212041254	9.847377062	Up	2.92E-05	0.000166985	K12614|1|5e-15|79.7|nvi:100119050|ATP-dependent RNA helicase DDX6/DHH1 [EC:3.6.4.13]	-	GO:0008026//ATP-dependent helicase activity;GO:0047154;GO:0005524//ATP binding;GO:0003743//translation initiation factor activity	GO:0006413//translational initiation	gi|389583394|dbj|GAB66129.1|/2.23204e-15/ATP-dependent RNA helicase [Plasmodium cynomolgi strain B]
Unigene3388_Madu-A	335	0	13	0.01	9.166864932	9.840284606	Up	6.13E-05	0.000330521	K01774|1|1e-12|72.0|dme:Dmel_CG3373|[EC:4.-.-.-]	-	-	-	gi|237838595|ref|XP_002368595.1|/3.52667e-13/SRS domain-containing, N-acetylglucosamine-phosphate mutase, putative [Toxoplasma gondii ME49]
Unigene24256_Madu-A	387	0	15	0.01	9.155932476	9.838563013	Up	1.39E-05	8.42E-05	K02975|1|2e-20|97.4|spu:589961|small subunit ribosomal protein S25e	-	-	-	gi|237837435|ref|XP_002368015.1|/3.69303e-23/R1 protein [Toxoplasma gondii ME49]
Unigene6069_Madu-A	313	0	12	0.01	9.056475062	9.822805827	Up	0.000128784	0.000649433	K02918|1|6e-13|72.8|isc:IscW_ISCW017219|large subunit ribosomal protein L35e	-	-	-	gi|346470073|gb|AEO34881.1|/2.6605e-13/hypothetical protein [Amblyomma maculatum]
Unigene7284_Madu-A	371	0	14	0.01	8.914077656	9.799941719	Up	2.92E-05	0.000166954	-	-	-	-	gi|281209426|gb|EFA83594.1|/4.92253e-07/glycoside hydrolase family 18 protein [Polysphondylium pallidum PN500]
CL2219.Contig2_Madu-A	244	0	9	0.01	8.713145577	9.767049837	Up	0.001194136	0.004813363	K07847|1|8e-36|148|tca:664242|Rad and Gem related GTP binding protein 1	GO:0016020//membrane	GO:0003924//GTPase activity;GO:0005525//GTP binding	GO:0007264//small GTPase mediated signal transduction;GO:0006184//GTP catabolic process	gi|270009578|gb|EFA06026.1|/7.15339e-35/hypothetical protein TcasGA2_TC008856 [Tribolium castaneum]
Unigene4751_Madu-A	219	0	8	0.01	8.629152799	9.753075114	Up	0.00250872	0.009297181	-	-	-	-	-
Unigene24659_Madu-A	276	0	10	0.01	8.558806445	9.741265812	Up	0.000568402	0.00248813	-	-	-	-	-
Unigene26700_Madu-A	223	0	8	0.01	8.474369789	9.726962274	Up	0.00250872	0.009294948	-	-	GO:0016740//transferase activity	-	gi|270012356|gb|EFA08804.1|/3.61786e-26/hypothetical protein TcasGA2_TC006498 [Tribolium castaneum]
Unigene24280_Madu-A	223	0	8	0.01	8.474369789	9.726962274	Up	0.00250872	0.009290485	-	GO:0005840//ribosome	GO:0003735//structural constituent of ribosome	GO:0006412//translation	gi|156099107|ref|XP_001615556.1|/6.00751e-13/60S ribosomal protein L41 [Plasmodium vivax Sal-1]
CL2289.Contig1_Madu-A	211	0	7	0.01	7.836783911	9.614117907	Up	0.00527046	0.017856823	-	-	-	-	-
Unigene3112_Madu-A	302	0	10	0.01	7.821955559	9.611385529	Up	0.000568402	0.002485661	-	-	-	-	gi|270013799|gb|EFA10247.1|/4.16289e-06/hypothetical protein TcasGA2_TC012446 [Tribolium castaneum]
Unigene6967_Madu-A	273	0	9	0.01	7.787573337	9.605030034	Up	0.001194136	0.004810221	K08202|1|5e-25|112|tca:663415|MFS transporter, OCT family, solute carrier family 22 (organic cation transporter), member 4/5	GO:0016021//integral to membrane	GO:0022857//transmembrane transporter activity	GO:0055085//transmembrane transport	gi|270003683|gb|EFA00131.1|/1.23496e-26/hypothetical protein TcasGA2_TC002947 [Tribolium castaneum]
Unigene6033_Madu-A	243	0	8	0.01	7.776890794	9.60304967	Up	0.00250872	0.00928937	K02997|1|2e-17|87.8|acs:100558366|small subunit ribosomal protein S9e	GO:0015935//small ribosomal subunit	GO:0003735//structural constituent of ribosome;GO:0019843//rRNA binding	GO:0006412//translation	gi|320168060|gb|EFW44959.1|/3.94344e-17/S9 ribosomal protein [Capsaspora owczarzaki ATCC 30864]
Unigene24939_Madu-A	396	0	13	0.01	7.754797354	9.598945272	Up	6.13E-05	0.000330926	-	-	-	-	-
Unigene14074_Madu-A	337	0	11	0.01	7.710544916	9.590689011	Up	0.000270556	0.001275159	-	-	-	-	-
Unigene8305_Madu-A	215	0	7	0.01	7.69098328	9.587024246	Up	0.00527046	0.017829411	K09378|1|3e-24|110|tca:657717|AT-binding transcription factor 1	-	GO:0003676//nucleic acid binding	-	gi|270004902|gb|EFA01350.1|/2.89015e-23/Zn finger homeodomain 2 [Tribolium castaneum]
Unigene10660_Madu-A	251	0	8	0.01	7.529021765	9.55631862	Up	0.00250872	0.009284912	K14963|1|2e-06|50.8|dan:Dana_GF13988|COMPASS component SWD3	-	-	-	gi|270016322|gb|EFA12768.1|/1.54338e-16/hypothetical protein TcasGA2_TC010296 [Tribolium castaneum]
Unigene5382_Madu-A	440	0	14	0.01	7.516188205	9.553857382	Up	2.92E-05	0.000166862	-	-	-	-	-
CL1063.Contig1_Madu-A	224	0	7	0.01	7.381970559	9.527862173	Up	0.00527046	0.017848983	-	-	-	-	-
Unigene11192_Madu-A	228	0	7	0.01	7.252462303	9.502327081	Up	0.00527046	0.017862708	K00685|1|5e-09|59.7|mgp:100541056|arginine-tRNA-protein transferase [EC:2.3.2.8]	GO:0030915//Smc5-Smc6 complex	GO:0042802//identical protein binding	GO:0044260;GO:0090304	gi|332374214|gb|AEE62248.1|/2.95023e-20/unknown [Dendroctonus ponderosae]
Unigene25364_Madu-A	231	0	7	0.01	7.158274481	9.483468054	Up	0.00527046	0.017866634	-	-	-	-	-
Unigene6793_Madu-A	431	0	13	0.01	7.12505743	9.476757833	Up	6.13E-05	0.000330694	K03283|1|2e-53|207|hmg:100205911|heat shock 70kDa protein 1/8	-	GO:0032440//2-alkenal reductase [NAD(P)] activity;GO:0005524//ATP binding	GO:0006950//response to stress;GO:0055114//oxidation-reduction process	gi|294932732|ref|XP_002780414.1|/3.37121e-56/heat shock protein 70, putative [Perkinsus marinus ATCC 50983]
Unigene26697_Madu-A	203	0	6	0.01	6.981962302	9.447488757	Up	0.01107252	0.033659413	-	-	-	-	-
CL750.Contig1_Madu-A	452	0	13	0.01	6.794026001	9.408122929	Up	6.13E-05	0.000330636	K11728|1|4e-17|87.0|cin:778828|nucleosome-remodeling factor subunit BPTF	-	-	-	gi|326429705|gb|EGD75275.1|/1.10392e-27/hypothetical protein PTSG_12510 [Salpingoeca sp. ATCC 50818]
Unigene26680_Madu-A	244	0	7	0.01	6.776891005	9.404479758	Up	0.00527046	0.017850942	-	-	-	-	-
Unigene24657_Madu-A	279	0	8	0.01	6.773421014	9.403740862	Up	0.00250872	0.00930165	K09565|1|3e-09|60.5|nvi:100114083|peptidyl-prolyl isomerase F (cyclophilin D) [EC:5.2.1.8];K09564|3|2e-08|57.4|isc:IscW_ISCW002449|peptidyl-prolyl isomerase E (cyclophilin E) [EC:5.2.1.8]	-	GO:0016853//isomerase activity	GO:0044267//cellular protein metabolic process	gi|156550663|ref|XP_001605203.1|/1.78134e-09/PREDICTED: peptidyl-prolyl cis-trans isomerase-like [Nasonia vitripennis]
CL3185.Contig2_Madu-A	211	0	6	0.01	6.717243352	9.391725486	Up	0.01107252	0.033685967	-	-	-	-	-
CL2610.Contig1_Madu-A	211	0	6	0.01	6.717243352	9.391725486	Up	0.01107252	0.033682645	-	-	-	-	-
Unigene24312_Madu-A	317	0	9	0.01	6.706648331	9.389448145	Up	0.001194136	0.004809593	K04564|1|5e-09|59.7|phu:Phum_PHUM352040|superoxide dismutase, Fe-Mn family [EC:1.15.1.1]	-	GO:0046872//metal ion binding;GO:0004784//superoxide dismutase activity	GO:0006801//superoxide metabolic process;GO:0055114//oxidation-reduction process;GO:0006979//response to oxidative stress	gi|221061139|ref|XP_002262139.1|/9.43452e-11/fe-superoxide dismutase [Plasmodium knowlesi strain H]
Unigene5097_Madu-A	212	0	6	0.01	6.685558242	9.38490422	Up	0.01107252	0.033712562	-	-	-	-	-
Unigene24553_Madu-A	432	0	12	0.01	6.561751608	9.357937172	Up	0.000128784	0.000649858	-	-	-	-	gi|270016838|gb|EFA13284.1|/2.87763e-15/hypothetical protein TcasGA2_TC010304 [Tribolium castaneum]
CL2957.Contig2_Madu-A	509	0	14	0.01	6.497294323	9.343695249	Up	2.92E-05	0.000166893	-	-	-	-	-
Unigene14077_Madu-A	364	0	10	0.01	6.489644447	9.341995628	Up	0.000568402	0.002484957	-	-	-	-	-
Unigene3296_Madu-A	437	0	12	0.01	6.486674358	9.341335205	Up	0.000128784	0.000649752	-	-	-	-	-
Unigene7503_Madu-A	255	0	7	0.01	6.48455453	9.340863659	Up	0.00527046	0.017833322	-	-	-	-	-
Unigene3912_Madu-A	294	0	8	0.01	6.42783831	9.328189829	Up	0.00250872	0.009292716	K04564|1|1e-13|74.7|tad:TRIADDRAFT_35123|superoxide dismutase, Fe-Mn family [EC:1.15.1.1]	-	-	GO:0019430//removal of superoxide radicals	gi|126649221|ref|XP_001388283.1|/4.0276e-25/superoxide dismutase [Cryptosporidium parvum Iowa II]
Unigene3947_Madu-A	589	0	16	0.01	6.416925171	9.32573835	Up	6.61E-06	4.24E-05	K02873|1|5e-35|147|nve:NEMVE_v1g242697|large subunit ribosomal protein L13e	GO:0005622//intracellular	-	-	gi|401406562|ref|XP_003882730.1|/5.59052e-39/hypothetical protein NCLIV_024870 [Neospora caninum Liverpool]
Unigene6725_Madu-A	221	0	6	0.01	6.413295689	9.324922115	Up	0.01107252	0.033739199	-	-	-	-	-
Unigene5528_Madu-A	337	0	9	0.01	6.308627658	9.301182394	Up	0.001194136	0.004811478	-	-	-	-	-
Unigene24394_Madu-A	343	0	9	0.01	6.198272656	9.275722409	Up	0.001194136	0.004812106	-	-	-	-	-
Unigene3958_Madu-A	498	0	13	0.01	6.166465366	9.26829996	Up	6.13E-05	0.000330463	K00873|1|5e-26|117|cel:ZK593.1|pyruvate kinase [EC:2.7.1.40]	-	GO:0030955//potassium ion binding;GO:0004743//pyruvate kinase activity;GO:0000287//magnesium ion binding	GO:0006096//glycolysis;GO:0016310//phosphorylation	gi|401404587|ref|XP_003881759.1|/1.75819e-46/Pyruvate kinase, related [Neospora caninum Liverpool]
Unigene5948_Madu-A	235	0	6	0.01	6.03122701	9.236307728	Up	0.01107252	0.033666048	K05673|1|6e-07|52.8|api:100164310|ATP-binding cassette, subfamily C (CFTR/MRP), member 4	-	GO:0017111//nucleoside-triphosphatase activity	-	gi|91086935|ref|XP_972534.1|/2.84839e-07/PREDICTED: similar to AGAP006427-PA [Tribolium castaneum]
Unigene6210_Madu-A	314	0	8	0.01	6.018421857	9.233241425	Up	0.00250872	0.009303886	-	-	-	-	-
Unigene26072_Madu-A	314	0	8	0.01	6.018421857	9.233241425	Up	0.00250872	0.009283799	-	-	-	-	gi|156388347|ref|XP_001634662.1|/9.16525e-06/predicted protein [Nematostella vectensis]
Unigene24795_Madu-A	432	0	11	0.01	6.014938974	9.23240629	Up	0.000270556	0.001274575	-	-	-	-	-
Unigene5459_Madu-A	200	0	5	0.01	5.905576447	9.205934079	Up	0.0232618	0.062173876	-	-	-	-	-
Unigene24379_Madu-A	441	0	11	0.01	5.892185117	9.202658947	Up	0.000270556	0.00127477	K01379|1|4e-20|97.1|mcc:703534|cathepsin D [EC:3.4.23.5]	GO:0005615//extracellular space;GO:0031012//extracellular matrix;GO:0005764//lysosome	-	-	gi|157779726|gb|ABV71391.1|/8.58685e-20/aspartic protease [Haemaphysalis longicornis]
Unigene7411_Madu-A	485	0	12	0.01	5.844694215	9.190983737	Up	0.000128784	0.000649539	K02998|1|3e-26|117|nve:NEMVE_v1g198553|small subunit ribosomal protein SAe	GO:0005840//ribosome	-	-	gi|730678|sp|P38984.1|RSSA_CHLVR/2.84428e-27/RecName: Full=40S ribosomal protein SA; AltName: Full=33 kDa laminin-binding protein; AltName: Full=p40
Unigene25578_Madu-A	325	0	8	0.01	5.814721425	9.183566266	Up	0.00250872	0.009293832	K15687|1|5e-06|49.7|ssc:100514261|E3 ubiquitin-protein ligase makorin [EC:6.3.2.19]	-	GO:0008270//zinc ion binding;GO:0003676//nucleic acid binding	-	gi|294873840|ref|XP_002766763.1|/1.18465e-08/protein TIS11, putative [Perkinsus marinus ATCC 50983]
Unigene25438_Madu-A	366	0	9	0.01	5.808763718	9.182087337	Up	0.001194136	0.00481588	-	-	GO:0016740//transferase activity	-	gi|124506857|ref|XP_001352026.1|/1.69847e-15/6-phosphofructokinase, putative [Plasmodium falciparum 3D7]
Unigene9043_Madu-A	285	0	7	0.01	5.801969843	9.180398986	Up	0.00527046	0.017858784	K15002|1|1e-20|98.2|tca:664467|cytochrome P450, family 6 [EC:1.14.-.-]	-	GO:0016491//oxidoreductase activity;GO:0005488//binding	-	gi|270009265|gb|EFA05713.1|/1.70752e-20/cytochrome P450 345D1 [Tribolium castaneum]
Unigene25771_Madu-A	285	0	7	0.01	5.801969843	9.180398986	Up	0.00527046	0.017854862	K08054|1|4e-06|50.1|tad:TRIADDRAFT_50321|calnexin	-	-	-	gi|14279089|gb|AAK58500.1|/4.8232e-07/calnexin precursor [Dictyostelium discoideum]
Unigene25749_Madu-A	206	0	5	0.01	5.733569366	9.163289741	Up	0.0232618	0.062287194	-	-	-	-	-
Unigene4184_Madu-A	289	0	7	0.01	5.721665762	9.160291413	Up	0.00527046	0.017847024	K15101|1|9e-24|108|tca:663416|solute carrier family 25 (mitochondrial ornithine transporter) member 2/15	GO:0016021//integral to membrane	-	GO:0006810//transport	gi|156549806|ref|XP_001606527.1|/8.47145e-23/PREDICTED: mitochondrial ornithine transporter 1-like [Nasonia vitripennis]
Unigene7476_Madu-A	290	0	7	0.01	5.70193588	9.155308006	Up	0.00527046	0.017860746	-	-	-	-	gi|221508634|gb|EEE34203.1|/1.44754e-06/NAD synthase and hydrolase domain-containing protein, putative [Toxoplasma gondii VEG]
Unigene4028_Madu-A	457	0	11	0.01	5.685894172	9.151243437	Up	0.000270556	0.001275549	K02955|1|3e-54|210|ptr:462193|small subunit ribosomal protein S14e	GO:0005730//nucleolus;GO:0005739//mitochondrion;GO:0022627//cytosolic small ribosomal subunit	GO:0048027//mRNA 5'-UTR binding;GO:0016787//hydrolase activity;GO:0045182//translation regulator activity;GO:0003735//structural constituent of ribosome	GO:0000184//nuclear-transcribed mRNA catabolic process, nonsense-mediated decay;GO:0006415//translational termination;GO:0006413//translational initiation;GO:0000122//negative regulation of transcription from RNA polymerase II promoter;GO:0000028//ribosomal small subunit assembly;GO:0006414//translational elongation;GO:0030490//maturation of SSU-rRNA;GO:0006417//regulation of translation;GO:00302…	gi|730633|sp|Q08699.1|RS14_PODCA/2.4212e-54/RecName: Full=40S ribosomal protein S14
Unigene5550_Madu-A	626	0	15	0.01	5.660296914	9.144733922	Up	1.39E-05	8.43E-05	-	-	GO:0016740//transferase activity	-	gi|401410935|ref|XP_003884915.1|/6.97245e-41/hypothetical protein NCLIV_053130 [Neospora caninum Liverpool]
Unigene7371_Madu-A	335	0	8	0.01	5.641147651	9.139844888	Up	0.00250872	0.009296064	K01366|1|7e-08|55.8|mcc:711437|cathepsin H [EC:3.4.22.16]	-	-	-	gi|402875039|ref|XP_003901328.1|/6.44203e-07/PREDICTED: pro-cathepsin H [Papio anubis]
CL3277.Contig1_Madu-A	1091	0	26	0.01	5.629513753	9.136866505	Up	3.95E-09	3.83E-08	K15002|1|5e-74|278|tca:656770|cytochrome P450, family 6 [EC:1.14.-.-]	-	-	-	gi|270016409|gb|EFA12855.1|/9.59525e-109/cytochrome P450 345B1 [Tribolium castaneum]
Unigene13915_Madu-A	210	0	5	0.01	5.624358521	9.135544751	Up	0.0232618	0.062071705	K08876|1|2e-08|57.8|tsp:Tsp_08308|SCY1-like	-	GO:0004672//protein kinase activity;GO:0005524//ATP binding	GO:0006468//protein phosphorylation	gi|91094623|ref|XP_969159.1|/3.20534e-30/PREDICTED: similar to SCY1-like 2 [Tribolium castaneum]
Unigene1371_Madu-A	253	0	6	0.01	5.602127855	9.1298311	Up	0.01107252	0.033669366	-	-	-	-	-
Unigene24489_Madu-A	464	0	11	0.01	5.600115596	9.129312797	Up	0.000270556	0.001275354	K02995|1|4e-44|176|dmo:Dmoj_GI10411|small subunit ribosomal protein S8e	GO:0030529//ribonucleoprotein complex	-	-	gi|294953641|ref|XP_002787865.1|/3.36334e-48/40S ribosomal protein S8, putative [Perkinsus marinus ATCC 50983]
Unigene7960_Madu-A	422	0	10	0.01	5.597702793	9.12869108	Up	0.000568402	0.002486718	-	GO:0044424//intracellular part	-	-	gi|221059709|ref|XP_002260500.1|/1.88771e-19/hypothetical protein, conserved in Plasmodium species [Plasmodium knowlesi strain H]
Unigene25092_Madu-A	212	0	5	0.01	5.571298535	9.121869814	Up	0.0232618	0.062265578	-	-	-	-	-
Unigene25998_Madu-A	212	0	5	0.01	5.571298535	9.121869814	Up	0.0232618	0.062249376	K14792|1|3e-14|77.0|tca:661461|rRNA biogenesis protein RRP5	-	-	-	gi|270007539|gb|EFA03987.1|/2.71874e-13/hypothetical protein TcasGA2_TC014136 [Tribolium castaneum]
Unigene15878_Madu-A	213	0	5	0.01	5.545142204	9.115080648	Up	0.0232618	0.062238579	-	-	-	-	-
Unigene8590_Madu-A	214	0	5	0.01	5.519230324	9.108323282	Up	0.0232618	0.06212006	K02349|1|2e-19|94.0|tca:657782|DNA polymerase theta subunit [EC:2.7.7.7]	GO:0005622//intracellular	GO:0003887//DNA-directed DNA polymerase activity;GO:0008026//ATP-dependent helicase activity;GO:0003677//DNA binding;GO:0008408//3'-5' exonuclease activity;GO:0005524//ATP binding	GO:0006260//DNA replication	gi|91091764|ref|XP_969311.1|/2.14338e-18/PREDICTED: similar to DNA polymerase theta [Tribolium castaneum]
Unigene24382_Madu-A	557	0	13	0.01	5.513285013	9.106768374	Up	6.13E-05	0.000330984	K13953|1|1e-08|59.7|cbr:CBG23239|alcohol dehydrogenase, propanol-preferring [EC:1.1.1.1]	-	GO:0016491//oxidoreductase activity;GO:0005488//binding	-	gi|66358052|ref|XP_626204.1|/5.07081e-28/mannitol dehydrogenase; zinc dependent alcohol dehydrogenase like rossmann fold [Cryptosporidium
Unigene10234_Madu-A	438	0	10	0.01	5.393220499	9.075003209	Up	0.000568402	0.002485309	-	-	-	-	-
CL3250.Contig2_Madu-A	443	0	10	0.01	5.332348936	9.05862738	Up	0.000568402	0.002487424	K10600|1|2e-33|140|cqu:CpipJ_CPIJ003174|U-box domain-containing protein 5	GO:0005763//mitochondrial small ribosomal subunit	GO:0003735//structural constituent of ribosome	GO:0006412//translation	gi|91091168|ref|XP_971303.1|/7.21139e-35/PREDICTED: similar to ubiquitin fusion degradation protein 2 [Tribolium castaneum]
Unigene5263_Madu-A	311	0	7	0.01	5.316917701	9.054446325	Up	0.00527046	0.017827457	-	-	-	-	-
Unigene7396_Madu-A	223	0	5	0.01	5.296481118	9.048890368	Up	0.0232618	0.06206097	-	-	-	-	-
Unigene25654_Madu-A	268	0	6	0.01	5.288575923	9.046735484	Up	0.01107252	0.033656097	-	-	-	-	-
Unigene2568_Madu-A	224	0	5	0.01	5.272836113	9.042435346	Up	0.0232618	0.062066337	K09228|1|3e-13|73.6|dre:100536072|KRAB domain-containing zinc finger protein	-	GO:0005488//binding	-	gi|326667110|ref|XP_003198489.1|/2.97336e-12/PREDICTED: zinc finger protein 729-like, partial [Danio rerio]
Unigene24409_Madu-A	272	0	6	0.01	5.210802747	9.025361833	Up	0.01107252	0.033722546	K02973|1|4e-22|103|phu:Phum_PHUM613130|small subunit ribosomal protein S23e	GO:0015935//small ribosomal subunit	GO:0003735//structural constituent of ribosome	GO:0006412//translation	gi|399216790|emb|CCF73477.1|/2.84706e-23/unnamed protein product [Babesia microti strain RI]
Unigene6940_Madu-A	272	0	6	0.01	5.210802747	9.025361833	Up	0.01107252	0.033676004	K10359|1|2e-36|150|acs:100561818|myosin VII	GO:0016461//unconventional myosin complex;GO:0045179//apical cortex;GO:0005902//microvillus	GO:0005524//ATP binding;GO:0003774//motor activity;GO:0030898//actin-dependent ATPase activity;GO:0003779//actin binding;GO:0032027//myosin light chain binding	GO:0007015//actin filament organization;GO:0008586//imaginal disc-derived wing vein morphogenesis;GO:0008407//chaeta morphogenesis;GO:0035293//chitin-based larval cuticle pattern formation;GO:0035317//imaginal disc-derived wing hair organization;GO:0048800//antennal morphogenesis;GO:0007605//sensory perception of sound;GO:0030048//actin filament-based movement	gi|357609698|gb|EHJ66585.1|/8.53258e-36/hypothetical protein KGM_02455 [Danaus plexippus]
Unigene26059_Madu-A	227	0	5	0.01	5.203151055	9.023241781	Up	0.0232618	0.062082444	-	-	-	-	-
Unigene5549_Madu-A	230	0	5	0.01	5.135283867	9.004300217	Up	0.0232618	0.062400926	-	-	-	-	-
Unigene5346_Madu-A	230	0	5	0.01	5.135283867	9.004300217	Up	0.0232618	0.062211603	-	-	-	-	-
Unigene10072_Madu-A	510	0	11	0.01	5.095007131	8.992940355	Up	0.000270556	0.001274965	K08017|1|3e-23|107|hmg:100197999|advillin;K05658|2|8e-19|93.2|hmg:100213972|ATP-binding cassette, subfamily B (MDR/TAP), member 1;K02370|3|3e-18|91.3|hmg:100212160|alpha-1,4-N-acetylglucosaminyltransferase EXTL3 [EC:2.4.1.223 2.4.1.224];K03010|4|4e-17|87.4|hmg:100208869|DNA-directed RNA polymerase II subunit RPB2 [EC:2.7.7.6];K15121|5|2e-08|58.9|hmg:100203878|solute carrier family 25, member 44	-	-	-	gi|221119676|ref|XP_002155414.1|/1.29252e-26/PREDICTED: similar to ORF2-encoded protein, partial [Hydra magnipapillata]
Unigene26035_Madu-A	282	0	6	0.01	5.026022508	8.973273322	Up	0.01107252	0.033742531	-	-	-	-	-
CL731.Contig1_Madu-A	236	0	5	0.01	5.004725802	8.967147219	Up	0.0232618	0.062146956	-	-	-	-	gi|157133902|ref|XP_001663064.1|/5.37184e-06/glucosyl/glucuronosyl transferases [Aedes aegypti]
Unigene26053_Madu-A	237	0	5	0.01	4.983608816	8.961047019	Up	0.0232618	0.06237381	-	-	GO:0046912//transferase activity, transferring acyl groups, acyl groups converted into alkyl on transfer	GO:0044237//cellular metabolic process	gi|209877416|ref|XP_002140150.1|/1.96256e-16/citrate synthase I family protein [Cryptosporidium muris RN66]
Unigene7583_Madu-A	333	0	7	0.01	4.965649865	8.955838728	Up	0.00527046	0.017839192	K03234|1|1e-30|131|tsp:Tsp_02596|elongation factor 2	-	GO:0003746//translation elongation factor activity;GO:0003924//GTPase activity;GO:0005525//GTP binding	GO:0006414//translational elongation;GO:0006184//GTP catabolic process	gi|399218207|emb|CCF75094.1|/1.85704e-38/unnamed protein product [Babesia microti strain RI]
Unigene6456_Madu-A	239	0	5	0.01	4.941904976	8.94892346	Up	0.0232618	0.062395501	-	-	-	-	-
Unigene4838_Madu-A	526	0	11	0.01	4.940025925	8.948374803	Up	0.000270556	0.001274381	-	-	-	-	gi|308158727|gb|EFO61293.1|/7.96036e-06/High cysteine membrane protein Group 4 [Giardia lamblia P15]
Unigene8790_Madu-A	338	0	7	0.01	4.892193506	8.934337659	Up	0.00527046	0.017870561	-	-	-	-	-
Unigene4845_Madu-A	339	0	7	0.01	4.877762257	8.930075632	Up	0.00527046	0.017852902	-	-	-	-	-
Unigene3186_Madu-A	345	0	7	0.01	4.792931609	8.904764544	Up	0.00527046	0.017868597	-	-	-	-	-
Unigene26618_Madu-A	250	0	5	0.01	4.724461157	8.884005984	Up	0.0232618	0.062152339	-	-	-	-	-
Unigene996_Madu-A	201	0	4	0.01	4.700956376	8.876810482	Up	0.04887	0.115332153	-	-	-	-	-
Unigene26570_Madu-A	202	0	4	0.01	4.677684314	8.869650691	Up	0.04887	0.115597427	K02349|1|2e-16|84.3|tca:657782|DNA polymerase theta subunit [EC:2.7.7.7]	GO:0005654//nucleoplasm	GO:0043142//single-stranded DNA-dependent ATPase activity;GO:0003684//damaged DNA binding;GO:0003887//DNA-directed DNA polymerase activity;GO:0004386//helicase activity	GO:0006259//DNA metabolic process	gi|91091764|ref|XP_969311.1|/1.71675e-15/PREDICTED: similar to DNA polymerase theta [Tribolium castaneum]
Unigene4513_Madu-A	203	0	4	0.01	4.654641534	8.862526256	Up	0.04887	0.115270431	-	-	-	-	-
Unigene5906_Madu-A	203	0	4	0.01	4.654641534	8.862526256	Up	0.04887	0.115164775	K04180|1|3e-16|84.0|dre:100005081|C-C chemokine receptor type 5;K10325|2|2e-12|71.2|spu:576514|ankyrin repeat and SOCS box protein 3;K04228|3|2e-09|60.8|dre:100151502|arginine vasopressin receptor 2	-	GO:0003964//RNA-directed DNA polymerase activity;GO:0003723//RNA binding;GO:0004190//aspartic-type endopeptidase activity;GO:0008270//zinc ion binding	GO:0006278//RNA-dependent DNA replication;GO:0006508//proteolysis;GO:0015074//DNA integration	gi|307174707|gb|EFN65085.1|/9.72569e-19/Uncharacterized protein F44E2.2 [Camponotus floridanus]
CL3504.Contig1_Madu-A	204	0	4	0.01	4.631824664	8.855436832	Up	0.04887	0.115500018	-	-	-	-	-
Unigene1678_Madu-A	205	0	4	0.01	4.609230398	8.848382074	Up	0.04887	0.114901481	-	-	-	-	-
Unigene24449_Madu-A	257	0	5	0.01	4.595779336	8.844165719	Up	0.0232618	0.062335886	-	-	-	-	-
Unigene26675_Madu-A	206	0	4	0.01	4.586855493	8.841361646	Up	0.04887	0.115544275	K14429|1|6e-28|122|tca:100142459|solute carrier family 12 (potassium/chloride transporters), member 9	GO:0016020//membrane	GO:0008511//sodium:potassium:chloride symporter activity	GO:0055085//transmembrane transport	gi|270008324|gb|EFA04772.1|/5.67325e-27/hypothetical protein TcasGA2_TC030698 [Tribolium castaneum]
Unigene4546_Madu-A	362	0	7	0.01	4.567849185	8.835371208	Up	0.00527046	0.017837235	K02917|1|2e-19|94.4|tad:TRIADDRAFT_35944|large subunit ribosomal protein L35Ae	GO:0005622//intracellular	-	-	gi|156087851|ref|XP_001611332.1|/3.78675e-23/60S ribosomal protein L35a [Babesia bovis T2Bo]
CL952.Contig2_Madu-A	259	0	5	0.01	4.560290693	8.832981981	Up	0.0232618	0.062109308	-	-	-	-	-
Unigene7758_Madu-A	311	0	6	0.01	4.55735803	8.832053904	Up	0.01107252	0.033752533	-	-	-	-	-
Unigene25773_Madu-A	260	0	5	0.01	4.542751113	8.827422455	Up	0.0232618	0.062330472	-	-	-	-	-
Unigene4885_Madu-A	208	0	4	0.01	4.542751113	8.827422455	Up	0.04887	0.11511202	-	-	-	-	-
Unigene3146_Madu-A	260	0	5	0.01	4.542751113	8.827422455	Up	0.0232618	0.06209856	K01278|1|4e-12|70.1|phu:Phum_PHUM073920|dipeptidyl-peptidase 4 [EC:3.4.14.5]	GO:0016020//membrane	GO:0008236//serine-type peptidase activity	GO:0006508//proteolysis	gi|270007980|gb|EFA04428.1|/8.35886e-31/hypothetical protein TcasGA2_TC014728 [Tribolium castaneum]
Unigene24381_Madu-A	419	0	8	0.01	4.510225449	8.81705574	Up	0.00250872	0.0092916	K02885|1|4e-28|123|dre:406489|large subunit ribosomal protein L19e	GO:0005840//ribosome	GO:0003735//structural constituent of ribosome	GO:0006412//translation	gi|237838161|ref|XP_002368378.1|/1.26449e-31/60s ribosomal protein L19, putative [Toxoplasma gondii ME49]
Unigene24611_Madu-A	262	0	5	0.01	4.508073624	8.816367267	Up	0.0232618	0.062270981	-	-	-	-	-
CL1791.Contig1_Madu-A	210	0	4	0.01	4.499486817	8.813616656	Up	0.04887	0.115235191	-	-	-	-	-
Unigene3937_Madu-A	421	0	8	0.01	4.4887992	8.81018575	Up	0.00250872	0.009300532	K02915|1|8e-11|65.9|nve:NEMVE_v1g237122|large subunit ribosomal protein L34e	-	-	-	gi|67624513|ref|XP_668539.1|/3.33212e-16/hypothetical protein [Cryptosporidium hominis TU502]
Unigene5289_Madu-A	474	0	9	0.01	4.485247934	8.809043926	Up	0.001194136	0.00481714	K05692|1|3e-58|223|xla:100036902|actin beta/gamma 1;K10354|3|4e-58|223|oaa:100073534|actin, alpha skeletal muscle	GO:0005737//cytoplasm;GO:0005884//actin filament	GO:0005200//structural constituent of cytoskeleton;GO:0005524//ATP binding	GO:0007010//cytoskeleton organization;GO:0070359	gi|37105911|gb|AAQ88309.1|/2.28082e-71/actin [Gregarina polymorpha]
Unigene26553_Madu-A	211	0	4	0.01	4.478162235	8.806762985	Up	0.04887	0.115050533	-	-	GO:0016791//phosphatase activity	GO:0016311//dephosphorylation	gi|320163601|gb|EFW40500.1|/1.00066e-07/conserved hypothetical protein [Capsaspora owczarzaki ATCC 30864]
Unigene3140_Madu-A	265	0	5	0.01	4.457038828	8.799941719	Up	0.0232618	0.062227786	-	-	-	-	-
Unigene24727_Madu-A	270	0	5	0.01	4.374501072	8.772974671	Up	0.0232618	0.062184651	K02865|1|3e-28|123|acs:100554553|large subunit ribosomal protein L10Ae	GO:0022625//cytosolic large ribosomal subunit	GO:0003735//structural constituent of ribosome;GO:0003723//RNA binding	GO:0006412//translation	gi|401410786|ref|XP_003884841.1|/2.57642e-32/hypothetical protein NCLIV_052390 [Neospora caninum Liverpool]
CL1620.Contig2_Madu-A	325	0	6	0.01	4.361041068	8.768528766	Up	0.01107252	0.033759204	K10900|1|1e-13|75.1|mmu:22427|werner syndrome ATP-dependent helicase [EC:3.6.4.12]	GO:0005622//intracellular	GO:0004527//exonuclease activity;GO:0005488//binding	GO:0006139//nucleobase-containing compound metabolic process	gi|91092754|ref|XP_973448.1|/4.05273e-25/PREDICTED: similar to GM14514p [Tribolium castaneum]
Unigene24601_Madu-A	272	0	5	0.01	4.342335623	8.762327427	Up	0.0232618	0.062200819	-	-	-	-	-
Unigene8063_Madu-A	381	0	7	0.01	4.340056181	8.761569908	Up	0.00527046	0.017845065	-	-	-	-	-
CL3575.Contig2_Madu-A	327	0	6	0.01	4.334368034	8.759677849	Up	0.01107252	0.033745865	K01062|1|1e-20|98.2|spu:580416|1-alkyl-2-acetylglycerophosphocholine esterase [EC:3.1.1.47]	-	GO:0016787//hydrolase activity	-	gi|332374858|gb|AEE62570.1|/1.06651e-25/unknown [Dendroctonus ponderosae]
Unigene7215_Madu-A	218	0	4	0.01	4.334368034	8.759677849	Up	0.04887	0.115482325	-	-	-	-	-
CL760.Contig2_Madu-A	218	0	4	0.01	4.334368034	8.759677849	Up	0.04887	0.115340976	-	-	-	-	-
Unigene4328_Madu-A	383	0	7	0.01	4.317392703	8.754016514	Up	0.00527046	0.017841149	-	-	-	-	gi|387600871|gb|ADW54458.2|/8.85891e-09/subfamily 7a metallothionein 1 [Tetrahymena malaccensis]
Unigene5776_Madu-A	383	0	7	0.01	4.317392703	8.754016514	Up	0.00527046	0.017825502	-	-	-	-	-
Unigene1255_Madu-A	219	0	4	0.01	4.3145764	8.753075114	Up	0.04887	0.11515598	-	-	-	-	-
Unigene7446_Madu-A	439	0	8	0.01	4.304748207	8.749785044	Up	0.00250872	0.009306124	K10955|1|4e-07|53.9|xtr:100493286|intestinal mucin-2	-	-	-	gi|301613154|ref|XP_002936080.1|/2.42551e-06/PREDICTED: mucin-2-like [Xenopus (Silurana) tropicalis]
Unigene15503_Madu-A	331	0	6	0.01	4.281988964	8.742137267	Up	0.01107252	0.033679324	-	-	-	-	-
Unigene12882_Madu-A	221	0	4	0.01	4.275530459	8.739959614	Up	0.04887	0.115411607	-	-	-	-	-
CL3043.Contig2_Madu-A	334	0	6	0.01	4.243527986	8.729120382	Up	0.01107252	0.033732536	-	-	-	-	-
Unigene7293_Madu-A	223	0	4	0.01	4.237184895	8.726962274	Up	0.04887	0.11560629	-	GO:0030529//ribonucleoprotein complex	-	GO:0009987//cellular process	gi|399216652|emb|CCF73339.1|/1.99442e-08/unnamed protein product [Babesia microti strain RI]
Unigene24570_Madu-A	502	0	9	0.01	4.235074743	8.726243621	Up	0.001194136	0.004810849	-	-	-	-	gi|294955666|ref|XP_002788619.1|/4.13582e-51/alternative oxidase, putative [Perkinsus marinus ATCC 50983]
Unigene8183_Madu-A	279	0	5	0.01	4.233388134	8.725668957	Up	0.0232618	0.062346716	K02184|1|3e-06|50.4|gga:775973|formin 2;K02524|2|7e-06|49.3|dvi:Dvir_GJ16969|DNA binding protein (fs(1)K10, female sterile(1)K10)	-	-	-	-
Unigene6339_Madu-A	336	0	6	0.01	4.218268891	8.720507251	Up	0.01107252	0.03366273	-	-	-	-	gi|270001480|gb|EEZ97927.1|/1.47826e-19/hypothetical protein TcasGA2_TC000314 [Tribolium castaneum]
Unigene4023_Madu-A	393	0	7	0.01	4.207535382	8.716831593	Up	0.00527046	0.017843107	K03263|1|2e-33|140|tgu:100222130|translation initiation factor 5A	GO:0005829//cytosol;GO:0005643//nuclear pore;GO:0005642//annulate lamellae	GO:0003746//translation elongation factor activity;GO:0047485//protein N-terminus binding;GO:0017070//U6 snRNA binding	GO:0006406//mRNA export from nucleus;GO:0006611//protein export from nucleus;GO:0008284//positive regulation of cell proliferation;GO:0008612//peptidyl-lysine modification to hypusine;GO:0006917//induction of apoptosis;GO:0045901//positive regulation of translational elongation;GO:0043687//post-translational protein modification;GO:0032502//developmental process	gi|399217483|emb|CCF74370.1|/1.06152e-33/unnamed protein product [Babesia microti strain RI]
Unigene25044_Madu-A	282	0	5	0.01	4.18835209	8.710238916	Up	0.0232618	0.062357551	-	GO:0005634//nucleus	GO:0005515//protein binding	GO:0016199//axon midline choice point recognition;GO:0031987//locomotion involved in locomotory behavior;GO:0001964//startle response;GO:0006355//regulation of transcription, DNA-dependent;GO:0008406//gonad development;GO:0007464//R3/R4 cell fate commitment;GO:0045476//nurse cell apoptotic process;GO:0002121//inter-male aggressive behavior;GO:0019730//antimicrobial humoral response;GO:0045467//R7…	gi|255522797|ref|NP_001157311.1|/3.57069e-18/longitudinals lacking isoform 2 [Tribolium castaneum]
Unigene5885_Madu-A	452	0	8	0.01	4.180939077	8.707683211	Up	0.00250872	0.009298298	K00323|1|3e-30|130|tca:658942|NAD(P) transhydrogenase [EC:1.6.1.2]	GO:0005739//mitochondrion	-	-	gi|91083631|ref|XP_970382.1|/2.01182e-29/PREDICTED: similar to nadp transhydrogenase [Tribolium castaneum]
Unigene4763_Madu-A	227	0	4	0.01	4.162520844	8.701313686	Up	0.04887	0.114980343	-	-	-	-	-
Unigene12099_Madu-A	512	0	9	0.01	4.152358439	8.697787175	Up	0.001194136	0.004815251	K06240|1|1e-16|86.3|tca:661583|laminin, alpha 3/5	-	-	-	gi|270004142|gb|EFA00590.1|/4.60778e-16/hypothetical protein TcasGA2_TC003461 [Tribolium castaneum]
Unigene25520_Madu-A	288	0	5	0.01	4.101094755	8.679865267	Up	0.0232618	0.062233182	-	-	-	-	-
CL1071.Contig2_Madu-A	234	0	4	0.01	4.038000989	8.657497454	Up	0.04887	0.115579704	-	-	-	-	-
Unigene14907_Madu-A	356	0	6	0.01	3.981287492	8.637091243	Up	0.01107252	0.033762541	K09280|1|5e-30|129|tca:657742|runt-related transcription factor, other	-	-	-	gi|270012809|gb|EFA09257.1|/4.48778e-29/runt [Tribolium castaneum]
Unigene5860_Madu-A	297	0	5	0.01	3.976819156	8.635471148	Up	0.0232618	0.062406352	K04422|1|1e-40|164|tca:661365|mitogen-activated protein kinase kinase kinase 13 [EC:2.7.11.25]	GO:0016020//membrane;GO:0030424//axon	GO:0004674//protein serine/threonine kinase activity	GO:0048674//collateral sprouting of injured axon;GO:0007030//Golgi organization;GO:0006468//protein phosphorylation;GO:0050794//regulation of cellular process	gi|270004311|gb|EFA00759.1|/1.28964e-39/hypothetical protein TcasGA2_TC003645 [Tribolium castaneum]
Unigene9031_Madu-A	298	0	5	0.01	3.963474125	8.630621748	Up	0.0232618	0.062195429	K14613|1|6e-15|79.3|hmg:100211397|MFS transporter, PCFT/HCP family, solute carrier family 46 (folate transporter), member 1/3;K12882|2|2e-06|51.2|api:100162404|nuclear cap-binding protein subunit 1;K02427|3|4e-06|50.1|api:100161317|23S rRNA (uridine2552-2'-O)-methyltransferase [EC:2.1.1.166]	-	-	-	gi|270001480|gb|EEZ97927.1|/2.78107e-26/hypothetical protein TcasGA2_TC000314 [Tribolium castaneum]
Unigene10574_Madu-A	239	0	4	0.01	3.953523981	8.626995366	Up	0.04887	0.115059313	-	-	-	-	-
Unigene4430_Madu-A	242	0	4	0.01	3.904513353	8.608998936	Up	0.04887	0.115138392	-	-	GO:0016491//oxidoreductase activity	-	gi|221482000|gb|EEE20366.1|/7.45428e-08/aspartate-semialdehyde dehydrogenase, putative [Toxoplasma gondii GT1]
Unigene25623_Madu-A	243	0	4	0.01	3.888445397	8.60304967	Up	0.04887	0.115226384	-	-	-	-	gi|237842155|ref|XP_002370375.1|/2.09099e-18/hypothetical protein TGME49_106030 [Toxoplasma gondii ME49]
Unigene13214_Madu-A	246	0	4	0.01	3.841025331	8.585347668	Up	0.04887	0.115288059	K05316|1|2e-21|100|tca:658471|voltage-dependent calcium channel alpha-2/delta, invertebrate	-	-	-	gi|270016374|gb|EFA12820.1|/1.7667e-20/hypothetical protein TcasGA2_TC001887 [Tribolium castaneum]
CL3040.Contig3_Madu-A	310	0	5	0.01	3.810049321	8.573665863	Up	0.0232618	0.062379231	-	-	-	-	-
Unigene6954_Madu-A	434	0	7	0.01	3.810049321	8.573665863	Up	0.00527046	0.017864671	-	-	-	-	-
Unigene26606_Madu-A	248	0	4	0.01	3.810049321	8.573665863	Up	0.04887	0.115252808	K11136|1|4e-33|139|tca:663928|regulator of telomere elongation helicase 1 [EC:3.6.4.12]	GO:0005634//nucleus	GO:0051536//iron-sulfur cluster binding;GO:0004003//ATP-dependent DNA helicase activity;GO:0046872//metal ion binding;GO:0003677//DNA binding;GO:0005524//ATP binding	GO:0010569//regulation of double-strand break repair via homologous recombination	gi|270006398|gb|EFA02846.1|/3.43197e-32/regulator of telomere elongation helicase 1 [Tribolium castaneum]
Unigene7410_Madu-A	311	0	5	0.01	3.797798358	8.569019498	Up	0.0232618	0.062114684	K02998|1|1e-28|125|spu:373183|small subunit ribosomal protein SAe	GO:0022627//cytosolic small ribosomal subunit;GO:0030686//90S preribosome	GO:0003735//structural constituent of ribosome	GO:0006412//translation;GO:0000461//endonucleolytic cleavage to generate mature 3'-end of SSU-rRNA from (SSU-rRNA, 5.8S rRNA, LSU-rRNA);GO:0006407//rRNA export from nucleus;GO:0000028//ribosomal small subunit assembly;GO:0000447//endonucleolytic cleavage in ITS1 to separate SSU-rRNA from 5.8S rRNA and LSU-rRNA from tricistronic rRNA transcript (SSU-rRNA, 5.8S rRNA, LSU-rRNA)	gi|67624811|ref|XP_668688.1|/2.03366e-29/ribosomal protein S2 [Cryptosporidium hominis TU502]
Unigene24966_Madu-A	314	0	5	0.01	3.76151366	8.555169519	Up	0.0232618	0.062125437	-	-	-	-	-
Unigene24715_Madu-A	252	0	4	0.01	3.749572347	8.55058225	Up	0.04887	0.115588565	-	-	-	-	-
Unigene10824_Madu-A	252	0	4	0.01	3.749572347	8.55058225	Up	0.04887	0.115438117	-	-	-	-	-
Unigene24644_Madu-A	252	0	4	0.01	3.749572347	8.55058225	Up	0.04887	0.114910239	-	-	-	-	-
Unigene3467_Madu-A	253	0	4	0.01	3.734751903	8.544868599	Up	0.04887	0.115314512	-	GO:0005887//integral to plasma membrane	GO:0005509//calcium ion binding	GO:0007424//open tracheal system development;GO:0016339//calcium-dependent cell-cell adhesion;GO:0007156//homophilic cell adhesion	gi|270008084|gb|EFA04532.1|/2.79969e-34/hypothetical protein TcasGA2_TC010411 [Tribolium castaneum]
Unigene24738_Madu-A	254	0	4	0.01	3.720048156	8.539177487	Up	0.04887	0.115217579	-	-	-	-	-
Unigene25539_Madu-A	254	0	4	0.01	3.720048156	8.539177487	Up	0.04887	0.114971575	-	-	-	-	-
Unigene4386_Madu-A	254	0	4	0.01	3.720048156	8.539177487	Up	0.04887	0.114875218	-	-	-	-	-
Unigene2758_Madu-A	255	0	4	0.01	3.705459731	8.533508737	Up	0.04887	0.115006654	-	-	-	-	-
Unigene5174_Madu-A	255	0	4	0.01	3.705459731	8.533508737	Up	0.04887	0.114840219	K10807|1|5e-17|86.3|bfo:BRAFLDRAFT_266176|ribonucleoside-diphosphate reductase subunit M1 [EC:1.17.4.1]	GO:0005971//ribonucleoside-diphosphate reductase complex	GO:0005524//ATP binding;GO:0016853//isomerase activity;GO:0004748//ribonucleoside-diphosphate reductase activity, thioredoxin disulfide as acceptor	GO:0006260//DNA replication;GO:0055114//oxidation-reduction process	gi|209878422|ref|XP_002140652.1|/1.64054e-26/ribonucleoside-diphosphate reductase, large subunit [Cryptosporidium muris RN66]
Unigene6802_Madu-A	319	0	5	0.01	3.702555766	8.532377655	Up	0.0232618	0.062384653	K07375|1|4e-45|179|xla:379359|tubulin beta	GO:0005874//microtubule;GO:0005737//cytoplasm	GO:0003924//GTPase activity;GO:0005198//structural molecule activity;GO:0005525//GTP binding	GO:0051258//protein polymerization;GO:0006184//GTP catabolic process;GO:0007018//microtubule-based movement	gi|299006968|gb|ADJ00021.1|/6.23675e-47/tubulin beta chain [Chromerida sp. RM11]
CL1616.Contig1_Madu-A	384	0	6	0.01	3.690985279	8.527862173	Up	0.01107252	0.033725875	-	-	-	-	-
Unigene2756_Madu-A	256	0	4	0.01	3.690985279	8.527862173	Up	0.04887	0.115103232	-	-	-	-	-
Unigene25533_Madu-A	321	0	5	0.01	3.679486883	8.523360781	Up	0.0232618	0.062136195	K03097|1|1e-09|62.0|dre:30488|casein kinase II subunit alpha [EC:2.7.11.1]	-	GO:0005524//ATP binding;GO:0004674//protein serine/threonine kinase activity	GO:0006468//protein phosphorylation	gi|123439474|ref|XP_001310508.1|/2.92409e-12/CMGC family protein kinase [Trichomonas vaginalis G3]
Unigene10125_Madu-A	321	0	5	0.01	3.679486883	8.523360781	Up	0.0232618	0.062093187	K04559|1|2e-31|134|tca:660136|huntingtin interacting protein 1	GO:0016020//membrane	GO:0005543//phospholipid binding;GO:0003779//actin binding;GO:0000155//two-component sensor activity	GO:0023014//signal transduction by phosphorylation;GO:0000160//two-component signal transduction system (phosphorelay)	gi|91091170|ref|XP_971489.1|/1.39586e-30/PREDICTED: similar to huntingtin interacting protein 1 [Tribolium castaneum]
Unigene25369_Madu-A	257	0	4	0.01	3.676623469	8.522237624	Up	0.04887	0.11555313	-	-	-	-	-
Unigene25261_Madu-A	258	0	4	0.01	3.66237299	8.516634918	Up	0.04887	0.115182371	-	-	-	-	-
Unigene24791_Madu-A	581	0	9	0.01	3.659221206	8.515392822	Up	0.001194136	0.004814622	K00814|1|2e-36|152|cbr:CBG04059|alanine transaminase [EC:2.6.1.2]	-	-	-	gi|405968564|gb|EKC33627.1|/5.61998e-36/Alanine aminotransferase 2 [Crassostrea gigas]
Unigene7528_Madu-A	388	0	6	0.01	3.652933885	8.512911832	Up	0.01107252	0.033715889	-	-	-	-	-
CL1019.Contig1_Madu-A	324	0	5	0.01	3.64541756	8.509940265	Up	0.0232618	0.062341301	K14717|1|1e-51|201|tca:659638|solute carrier family 39 (zinc transporter), member 11	GO:0016021//integral to membrane	GO:0046873//metal ion transmembrane transporter activity	GO:0006829//zinc ion transport;GO:0055085//transmembrane transport	gi|270003420|gb|EEZ99867.1|/1.25109e-50/hypothetical protein TcasGA2_TC002649 [Tribolium castaneum]
Unigene3206_Madu-A	389	0	6	0.01	3.643543309	8.509198329	Up	0.01107252	0.033672685	-	-	-	-	gi|313232459|emb|CBY24127.1|/5.34053e-06/unnamed protein product [Oikopleura dioica]
Unigene25585_Madu-A	262	0	4	0.01	3.606458899	8.494439172	Up	0.04887	0.115385111	-	-	-	-	-
Unigene24354_Madu-A	262	0	4	0.01	3.606458899	8.494439172	Up	0.04887	0.115024202	-	-	-	-	-
Unigene13320_Madu-A	265	0	4	0.01	3.565631062	8.478013624	Up	0.04887	0.115641758	K10724|1|2e-10|64.3|dsi:Dsim_GD22251|ecdysone oxidase [EC:1.1.3.16];K00108|2|3e-08|57.0|dme:Dmel_CG9517|choline dehydrogenase [EC:1.1.99.1]	-	-	-	gi|329351051|gb|AEB91341.1|/1.01603e-28/salicyl alcohol oxidase paralog 1 [Chrysomela lapponica]
Unigene3230_Madu-A	597	0	9	0.01	3.561151626	8.476200054	Up	0.001194136	0.00481777	-	-	-	-	-
Unigene2683_Madu-A	200	0	3	0.01	3.543345868	8.468968484	Up	0.102669	0.205151813	-	-	-	-	gi|345491908|ref|XP_001601554.2|/3.12926e-06/PREDICTED: hypothetical protein LOC100117260 [Nasonia vitripennis]
Unigene3128_Madu-A	267	0	4	0.01	3.538922215	8.467166242	Up	0.04887	0.115473481	-	-	-	-	-
Unigene26592_Madu-A	267	0	4	0.01	3.538922215	8.467166242	Up	0.04887	0.114927757	-	-	-	-	-
Unigene26228_Madu-A	336	0	5	0.01	3.515224076	8.457472846	Up	0.0232618	0.062368389	-	-	-	-	-
Unigene25503_Madu-A	269	0	4	0.01	3.512610526	8.456399811	Up	0.04887	0.115632889	-	-	-	-	-
CL3485.Contig1_Madu-A	269	0	4	0.01	3.512610526	8.456399811	Up	0.04887	0.114892726	K10724|1|2e-12|71.2|dsi:Dsim_GD22251|ecdysone oxidase [EC:1.1.3.16];K00108|2|1e-09|62.0|dme:Dmel_CG9518|choline dehydrogenase [EC:1.1.99.1];K00115|5|6e-08|56.2|dme:Dmel_CG12539|glucose dehydrogenase (acceptor) [EC:1.1.99.10]	-	-	-	gi|270009086|gb|EFA05534.1|/5.20337e-25/hypothetical protein TcasGA2_TC015721 [Tribolium castaneum]
Unigene7467_Madu-A	203	0	3	0.01	3.490981151	8.447488757	Up	0.102669	0.206032522	-	-	-	-	-
Unigene25558_Madu-A	203	0	3	0.01	3.490981151	8.447488757	Up	0.102669	0.205444545	-	-	-	-	-
Unigene26588_Madu-A	203	0	3	0.01	3.490981151	8.447488757	Up	0.102669	0.20532469	-	-	-	-	-
Unigene25968_Madu-A	271	0	4	0.01	3.486687201	8.445713132	Up	0.04887	0.115147185	-	-	-	-	-
Unigene6084_Madu-A	543	0	8	0.01	3.480266046	8.443053786	Up	0.00250872	0.009299415	K02940|1|3e-42|171|spu:591874|large subunit ribosomal protein L9e	GO:0015934//large ribosomal subunit	GO:0003723//RNA binding	-	gi|401404570|ref|XP_003881755.1|/2.63641e-50/hypothetical protein NCLIV_015160 [Neospora caninum Liverpool]
CL2388.Contig4_Madu-A	204	0	3	0.01	3.473868498	8.440399332	Up	0.102669	0.206677802	-	-	-	-	-
Unigene24720_Madu-A	272	0	4	0.01	3.473868498	8.440399332	Up	0.04887	0.115526568	-	-	-	-	gi|28629436|gb|AAO34582.1|/6.15755e-10/putative fatty-acyl elongase [Cryptosporidium parvum]
Unigene25080_Madu-A	272	0	4	0.01	3.473868498	8.440399332	Up	0.04887	0.115094446	-	-	-	-	gi|270015547|gb|EFA11995.1|/1.85399e-06/hypothetical protein TcasGA2_TC005145 [Tribolium castaneum]
Unigene25616_Madu-A	272	0	4	0.01	3.473868498	8.440399332	Up	0.04887	0.114813984	-	-	-	-	-
Unigene7384_Madu-A	546	0	8	0.01	3.461143705	8.435105033	Up	0.00250872	0.009281572	-	-	-	-	-
Unigene26049_Madu-A	205	0	3	0.01	3.456922798	8.433344575	Up	0.102669	0.206435349	K01368|1|4e-13|73.2|acs:100560943|cathepsin S [EC:3.4.22.27];K01365|2|8e-13|72.4|nve:NEMVE_v1g181181|cathepsin L [EC:3.4.22.15];K01371|5|1e-12|71.6|mmu:13038|cathepsin K [EC:3.4.22.38]	-	GO:0016787//hydrolase activity	-	gi|2665820|gb|AAB88506.1|/9.39479e-14/thiol-(cysteine-)proteinase [Sarcocystis muris]
Unigene5923_Madu-A	205	0	3	0.01	3.456922798	8.433344575	Up	0.102669	0.20591198	-	-	-	-	-
Unigene879_Madu-A	206	0	3	0.01	3.44014162	8.426324147	Up	0.102669	0.205471198	-	-	-	-	-
Unigene9895_Madu-A	206	0	3	0.01	3.44014162	8.426324147	Up	0.102669	0.205377941	K02599|1|8e-21|99.0|nvi:100119338|Notch	-	GO:0005488//binding	-	gi|270002371|gb|EEZ98818.1|/8.75256e-28/hypothetical protein TcasGA2_TC004424 [Tribolium castaneum]
Unigene5173_Madu-A	344	0	5	0.01	3.433474678	8.423525514	Up	0.0232618	0.062390077	K02865|1|1e-24|111|smm:Smp_042090.2|large subunit ribosomal protein L10Ae	GO:0005840//ribosome	-	-	gi|357017339|gb|AET50698.1|/5.74708e-24/hypothetical protein [Eimeria tenella]
Unigene3073_Madu-A	207	0	3	0.01	3.423522578	8.419337717	Up	0.102669	0.205524526	-	-	-	-	-
Unigene13978_Madu-A	208	0	3	0.01	3.407063335	8.412384956	Up	0.102669	0.206489178	-	-	-	-	-
Unigene2576_Madu-A	208	0	3	0.01	3.407063335	8.412384956	Up	0.102669	0.205511191	K08601|1|1e-18|91.7|hmg:100208607|ubiquitin thioesterase CYLD [EC:3.1.2.15]	-	GO:0003676//nucleic acid binding	-	gi|328716033|ref|XP_003245816.1|/6.71716e-20/PREDICTED: jerky protein homolog-like [Acyrthosiphon pisum]
Unigene5802_Madu-A	347	0	5	0.01	3.403790459	8.410998416	Up	0.0232618	0.062216996	-	-	GO:0003824//catalytic activity;GO:0005488//binding	-	gi|209879035|ref|XP_002140958.1|/2.24787e-28/pyruvate:NADP+ oxidoreductase protein [Cryptosporidium muris RN66]
Unigene7684_Madu-A	417	0	6	0.01	3.398892919	8.408921101	Up	0.01107252	0.033709235	-	-	-	-	gi|270003428|gb|EEZ99875.1|/8.82639e-17/hypothetical protein TcasGA2_TC002657 [Tribolium castaneum]
Unigene24751_Madu-A	417	0	6	0.01	3.398892919	8.408921101	Up	0.01107252	0.033699259	-	-	-	-	-
Unigene4288_Madu-A	278	0	4	0.01	3.398892919	8.408921101	Up	0.04887	0.115041755	-	-	-	-	-
Unigene10469_Madu-A	209	0	3	0.01	3.390761596	8.405465542	Up	0.102669	0.206381547	K10442|1|1e-22|105|tca:661961|kelch-like protein 1/4/5	-	-	-	gi|270003000|gb|EEZ99447.1|/9.34778e-22/hypothetical protein TcasGA2_TC030733, partial [Tribolium castaneum]
Unigene26493_Madu-A	209	0	3	0.01	3.390761596	8.405465542	Up	0.102669	0.2055512	-	-	-	-	-
Unigene25844_Madu-A	350	0	5	0.01	3.374615112	8.398579157	Up	0.0232618	0.062325059	-	-	-	-	gi|118377264|ref|XP_001021812.1|/1.41347e-06/cation channel family protein [Tetrahymena thermophila]
Unigene6714_Madu-A	280	0	4	0.01	3.374615112	8.398579157	Up	0.04887	0.115068094	-	-	-	-	-
Unigene6618_Madu-A	351	0	5	0.01	3.365000824	8.394463048	Up	0.0232618	0.062077074	-	-	-	-	-
Unigene8013_Madu-A	211	0	3	0.01	3.358621676	8.391725486	Up	0.102669	0.205898595	K04079|1|1e-23|108|api:100160736|molecular chaperone HtpG	GO:0005737//cytoplasm	GO:0051082//unfolded protein binding;GO:0005524//ATP binding	GO:0006457//protein folding;GO:0006950//response to stress	gi|303305110|gb|ADM13380.1|/1.10124e-22/heat shock protein 90 [Polypedilum vanderplanki]
Unigene4373_Madu-A	423	0	6	0.01	3.350681672	8.388310821	Up	0.01107252	0.033735867	K11252|1|5e-27|119|cel:C50F4.5|histone H2B	GO:0032991//macromolecular complex;GO:0044446//intracellular organelle part;GO:0005694//chromosome;GO:0005634//nucleus	GO:0003677//DNA binding	GO:0040007//growth;GO:0000003//reproduction;GO:0002119//nematode larval development;GO:0040011//locomotion;GO:0009792//embryo development ending in birth or egg hatching	gi|291222466|ref|XP_002731236.1|/1.88334e-27/PREDICTED: GF20391-like isoform 1 [Saccoglossus kowalevskii]
Unigene5186_Madu-A	282	0	4	0.01	3.350681672	8.388310821	Up	0.04887	0.115420442	-	-	-	-	-
Unigene24255_Madu-A	282	0	4	0.01	3.350681672	8.388310821	Up	0.04887	0.115199972	K02980|1|8e-12|68.9|ame:725147|small subunit ribosomal protein S29e	GO:0005840//ribosome	GO:0003735//structural constituent of ribosome	GO:0006412//translation	gi|156088211|ref|XP_001611512.1|/3.23705e-11/ribosomal protein S14p/S29e [Babesia bovis T2Bo]
Unigene24665_Madu-A	565	0	8	0.01	3.344751262	8.385755116	Up	0.00250872	0.009302768	K02898|1|1e-18|93.2|cel:F28C6.7|large subunit ribosomal protein L26e	-	-	GO:0009792//embryo development ending in birth or egg hatching;GO:0002119//nematode larval development;GO:0040010//positive regulation of growth rate;GO:0000003//reproduction;GO:0006915//apoptotic process	gi|294927999|ref|XP_002779224.1|/9.7182e-22/60S ribosomal protein L26-1, putative [Perkinsus marinus ATCC 50983]
CL789.Contig3_Madu-A	992	0	14	0.01	3.333793155	8.381020785	Up	2.92E-05	0.000166831	K00069|1|5e-58|225|tca:655267|15-hydroxyprostaglandin dehydrogenase (NAD) [EC:1.1.1.141]	-	-	-	gi|91079768|ref|XP_966889.1|/3.3056e-57/PREDICTED: similar to putative alcohol dehydrogenase [Tribolium castaneum]
Unigene8724_Madu-A	213	0	3	0.01	3.327085322	8.378115054	Up	0.102669	0.20577821	-	-	-	-	-
Unigene24503_Madu-A	285	0	4	0.01	3.315411339	8.373044064	Up	0.04887	0.115120809	-	-	-	-	-
Unigene4942_Madu-A	214	0	3	0.01	3.311538195	8.371357688	Up	0.102669	0.206180042	K11142|1|2e-14|77.8|bfo:BRAFLDRAFT_123339|cytosol aminopeptidase [EC:3.4.11.1 3.4.11.5];K09611|4|9e-14|75.5|dwi:Dwil_GK10859|probable aminopeptidase NPEPL1 [EC:3.4.11.-]	GO:0020011//apicoplast	GO:0046872//metal ion binding;GO:0008238//exopeptidase activity	GO:0019538//protein metabolic process	gi|399217254|emb|CCF73941.1|/1.25657e-18/unnamed protein product [Babesia microti strain RI]
Unigene7344_Madu-A	214	0	3	0.01	3.311538195	8.371357688	Up	0.102669	0.206072734	-	-	-	-	-
CL1534.Contig2_Madu-A	286	0	4	0.01	3.303818991	8.367990837	Up	0.04887	0.115323332	K04437|1|6e-44|175|tca:660035|filamin	-	-	-	gi|270003480|gb|EEZ99927.1|/5.64293e-43/hypothetical protein TcasGA2_TC002723 [Tribolium castaneum]
Unigene26653_Madu-A	215	0	3	0.01	3.296135691	8.364631825	Up	0.102669	0.206448803	-	-	-	-	-
Unigene24622_Madu-A	287	0	4	0.01	3.292307427	8.362955247	Up	0.04887	0.115191171	-	-	-	-	-
Unigene24703_Madu-A	288	0	4	0.01	3.280875804	8.357937172	Up	0.04887	0.114866467	-	-	-	-	gi|326433516|gb|EGD79086.1|/3.12524e-09/hypothetical protein PTSG_11828 [Salpingoeca sp. ATCC 50818]
Unigene4749_Madu-A	218	0	3	0.01	3.250776026	8.344640349	Up	0.102669	0.206368101	-	-	-	-	-
Unigene4176_Madu-A	218	0	3	0.01	3.250776026	8.344640349	Up	0.102669	0.205617915	K10629|1|6e-12|69.3|tgu:100226602|E3 ubiquitin-protein ligase RNF128 [EC:6.3.2.19];K15702|2|1e-11|68.6|oaa:100681580|E3 ubiquitin-protein ligase RNF133 [EC:6.3.2.19]	GO:0016020//membrane	GO:0046872//metal ion binding	-	gi|348578857|ref|XP_003475198.1|/5.63821e-11/PREDICTED: E3 ubiquitin-protein ligase RNF133-like [Cavia porcellus]
Unigene4191_Madu-A	218	0	3	0.01	3.250776026	8.344640349	Up	0.102669	0.205417898	K02969|1|4e-09|60.1|bfo:BRAFLDRAFT_284108|small subunit ribosomal protein S20e	GO:0015935//small ribosomal subunit	GO:0003735//structural constituent of ribosome	GO:0006412//translation	gi|221482544|gb|EEE20892.1|/5.27721e-09/40S ribosomal protein S20, putative [Toxoplasma gondii GT1]
Unigene4586_Madu-A	291	0	4	0.01	3.247052342	8.342986831	Up	0.04887	0.1151296	-	-	-	-	-
Unigene4507_Madu-A	364	0	5	0.01	3.244822224	8.341995628	Up	0.0232618	0.062222391	-	-	-	-	-
Unigene7584_Madu-A	292	0	4	0.01	3.2359323	8.338037615	Up	0.04887	0.115305693	K03234|1|8e-34|142|phu:Phum_PHUM390490|elongation factor 2	-	GO:0003746//translation elongation factor activity;GO:0003924//GTPase activity;GO:0005525//GTP binding	GO:0006414//translational elongation;GO:0006184//GTP catabolic process	gi|399218207|emb|CCF75094.1|/2.88138e-39/unnamed protein product [Babesia microti strain RI]
Unigene25510_Madu-A	293	0	4	0.01	3.224888162	8.333105319	Up	0.04887	0.114989112	K00011|1|1e-06|52.0|ame:551968|aldehyde reductase [EC:1.1.1.21]	-	-	-	gi|281203162|gb|EFA77363.1|/6.92209e-09/aldehyde reductase [Polysphondylium pallidum PN500]
Unigene24937_Madu-A	293	0	4	0.01	3.224888162	8.333105319	Up	0.04887	0.114857716	K03257|1|1e-26|118|nve:NEMVE_v1g236625|translation initiation factor 4A;K13025|2|2e-25|114|spu:580266|ATP-dependent RNA helicase [EC:3.6.4.13]	-	GO:0004386//helicase activity;GO:0003676//nucleic acid binding;GO:0000166//nucleotide binding	GO:0006446//regulation of translational initiation	gi|156089485|ref|XP_001612149.1|/1.93721e-27/eukaryotic translation initiation factor 4A [Babesia bovis T2Bo]
Unigene25353_Madu-A	220	0	3	0.01	3.221223516	8.331464961	Up	0.102669	0.206637353	K00432|1|4e-08|56.6|phu:Phum_PHUM414830|glutathione peroxidase [EC:1.11.1.9];K05361|3|5e-07|53.1|dre:352929|phospholipid-hydroperoxide glutathione peroxidase [EC:1.11.1.12]	-	GO:0016491//oxidoreductase activity	-	gi|221505422|gb|EEE31067.1|/2.07039e-13/glutathione/thioredoxin peroxidase, putative [Toxoplasma gondii VEG]
Unigene4976_Madu-A	294	0	4	0.01	3.213919155	8.328189829	Up	0.04887	0.115535421	-	-	GO:0003987//acetate-CoA ligase activity;GO:0000166//nucleotide binding	GO:0006099//tricarboxylic acid cycle;GO:0006096//glycolysis	gi|209879069|ref|XP_002140975.1|/3.53043e-29/acetyl-CoA synthetase [Cryptosporidium muris RN66]
Unigene26632_Madu-A	294	0	4	0.01	3.213919155	8.328189829	Up	0.04887	0.115296875	-	-	-	-	-
Unigene11419_Madu-A	221	0	3	0.01	3.206647844	8.324922115	Up	0.102669	0.206193464	-	-	-	-	-
Unigene6253_Madu-A	295	0	4	0.01	3.203024514	8.323291029	Up	0.04887	0.115677247	-	-	-	-	-
Unigene5027_Madu-A	370	0	5	0.01	3.192203485	8.318408808	Up	0.0232618	0.062292601	-	-	-	-	-
Unigene2922_Madu-A	222	0	3	0.01	3.192203485	8.318408808	Up	0.102669	0.20597893	-	-	-	-	-
Unigene7163_Madu-A	296	0	4	0.01	3.192203485	8.318408808	Up	0.04887	0.114787761	K04575|1|3e-09|60.5|spu:580872|amyotrophic lateral sclerosis 2 (juvenile)	-	-	-	gi|224052667|ref|XP_002194558.1|/1.13767e-11/PREDICTED: chromosome 10 open reading frame 83 [Taeniopygia guttata]
Unigene12595_Madu-A	297	0	4	0.01	3.181455325	8.313543053	Up	0.04887	0.115015428	-	-	-	-	-
Unigene12771_Madu-A	223	0	3	0.01	3.177888671	8.311924774	Up	0.102669	0.205698032	K03900|1|2e-10|64.3|dsi:Dsim_GD14459|von Willebrand factor	-	GO:0005488//binding	-	gi|270013885|gb|EFA10333.1|/3.18546e-14/hypothetical protein TcasGA2_TC012551 [Tribolium castaneum]
Unigene7878_Madu-A	299	0	4	0.01	3.160174687	8.303860499	Up	0.04887	0.115208775	K02937|1|3e-13|73.6|aga:AgaP_AGAP008916|large subunit ribosomal protein L7e	-	-	-	gi|237830747|ref|XP_002364671.1|/8.39303e-15/60S ribosomal protein L7, putative [Toxoplasma gondii ME49]
Unigene26505_Madu-A	226	0	3	0.01	3.135704308	8.292645712	Up	0.102669	0.206112961	-	-	-	-	-
Unigene6786_Madu-A	379	0	5	0.01	3.11639918	8.28373623	Up	0.0232618	0.062103933	-	-	-	-	-
Unigene25250_Madu-A	304	0	4	0.01	3.10819813	8.27993466	Up	0.04887	0.114848967	-	-	-	-	-
CL654.Contig1_Madu-A	305	0	4	0.01	3.098007316	8.275196741	Up	0.04887	0.115393942	-	-	-	-	-
Unigene6657_Madu-A	306	0	4	0.01	3.087883109	8.270474331	Up	0.04887	0.115261619	-	-	-	-	-
Unigene5372_Madu-A	383	0	5	0.01	3.08385193	8.268589686	Up	0.0232618	0.062319647	-	-	-	-	gi|183232639|ref|XP_655817.2|/4.86104e-07/alcohol dehydrogenase [Entamoeba histolytica HM-1:IMSS]
Unigene6832_Madu-A	462	0	6	0.01	3.06783192	8.261075633	Up	0.01107252	0.033702584	K09487|1|6e-12|70.1|cbr:CBG06014|heat shock protein 90kDa beta;K04079|2|4e-11|67.4|nve:NEMVE_v1g178640|molecular chaperone HtpG	-	-	-	gi|70942422|ref|XP_741379.1|/2.28482e-12/endoplasmin precursor [Plasmodium chabaudi chabaudi]
Unigene24614_Madu-A	770	0	10	0.01	3.06783192	8.261075633	Up	0.000568402	0.002486013	K12752|1|1e-06|54.3|nve:NEMVE_v1g177611|myosin light chain, invertebrate;K10840|2|3e-06|52.8|aml:100467705|centrin-2	-	-	-	gi|357017667|gb|AET50862.1|/2.6441e-23/hypothetical protein [Eimeria tenella]
Unigene5612_Madu-A	309	0	4	0.01	3.057903662	8.256399146	Up	0.04887	0.114831473	-	-	-	-	-
Unigene24619_Madu-A	232	0	3	0.01	3.054608507	8.254843679	Up	0.102669	0.206543035	-	-	-	-	-
Unigene7796_Madu-A	387	0	5	0.01	3.051977492	8.253600512	Up	0.0232618	0.062352133	-	-	-	-	-
Unigene6320_Madu-A	310	0	4	0.01	3.048039456	8.251737768	Up	0.04887	0.114822728	-	-	-	-	-
Unigene4819_Madu-A	234	0	3	0.01	3.028500742	8.242459955	Up	0.102669	0.206220312	-	-	-	-	-
Unigene7557_Madu-A	235	0	3	0.01	3.015613505	8.236307728	Up	0.102669	0.206758746	-	-	-	-	-
Unigene26095_Madu-A	235	0	3	0.01	3.015613505	8.236307728	Up	0.102669	0.206529568	K00797|1|1e-06|51.6|dre:394009|spermidine synthase [EC:2.5.1.16]	-	GO:0003824//catalytic activity	-	gi|68070057|ref|XP_676940.1|/1.90617e-11/spermidine synthase [Plasmodium berghei strain ANKA]
CL1593.Contig1_Madu-A	236	0	3	0.01	3.002835481	8.230181625	Up	0.102669	0.205845073	-	-	-	-	-
Unigene13623_Madu-A	236	0	3	0.01	3.002835481	8.230181625	Up	0.102669	0.205497858	-	-	-	-	-
CL1209.Contig2_Madu-A	315	0	4	0.01	2.999657878	8.228654155	Up	0.04887	0.115517717	K05743|1|1e-25|115|tca:657421|LIM domain kinase 1 [EC:2.7.11.1]	-	GO:0008270//zinc ion binding;GO:0004672//protein kinase activity;GO:0005524//ATP binding	GO:0006468//protein phosphorylation;GO:0050794//regulation of cellular process	gi|270009126|gb|EFA05574.1|/4.67449e-26/hypothetical protein TcasGA2_TC015763 [Tribolium castaneum]
Unigene3088_Madu-A	474	0	6	0.01	2.99016529	8.224081425	Up	0.01107252	0.033755868	K12614|1|6e-54|209|nve:NEMVE_v1g167719|ATP-dependent RNA helicase DDX6/DHH1 [EC:3.6.4.13]	-	GO:0008026//ATP-dependent helicase activity;GO:0047154;GO:0005524//ATP binding;GO:0003743//translation initiation factor activity	GO:0006413//translational initiation	gi|401411585|ref|XP_003885240.1|/3.08977e-60/Eukaryotic initiation factor, related [Neospora caninum Liverpool]
Unigene3193_Madu-A	398	0	5	0.01	2.967626355	8.213165648	Up	0.0232618	0.062163106	K09584|1|2e-15|81.3|smm:Smp_172110|protein disulfide-isomerase A6 [EC:5.3.4.1];K09580|5|2e-13|74.3|cbr:CBG09203|protein disulfide-isomerase A1 [EC:5.3.4.1]	-	GO:0003824//catalytic activity	-	gi|145533004|ref|XP_001452252.1|/1.8133e-17/hypothetical protein [Paramecium tetraurelia strain d4-2]
Unigene26609_Madu-A	210	8	2156	8.174475431	2425.223394	8.212775775	Up	0	0	-	-	-	-	-
Unigene2902_Madu-A	399	0	5	0.01	2.960188695	8.209545332	Up	0.0232618	0.062243977	-	-	-	-	-
Unigene4568_Madu-A	401	0	5	0.01	2.945424662	8.202331842	Up	0.0232618	0.062254776	K02942|1|6e-26|115|xtr:549958|large subunit ribosomal protein LP1	GO:0005840//ribosome	-	GO:0006412//translation	gi|62857531|ref|NP_001017204.1|/5.24681e-25/ribosomal protein, large, P1 [Xenopus (Silurana) tropicalis]
Unigene6082_Madu-A	322	0	4	0.01	2.934447924	8.196945295	Up	0.04887	0.114962809	-	-	-	-	-
CL1268.Contig3_Madu-A	647	0	8	0.01	2.920841519	8.190240271	Up	0.00250872	0.009305005	-	-	-	-	-
CL1842.Contig1_Madu-A	324	0	4	0.01	2.916334048	8.188012171	Up	0.04887	0.115173573	-	-	-	-	-
Unigene4101_Madu-A	406	0	5	0.01	2.909150959	8.184454351	Up	0.0232618	0.062141575	K05765|1|4e-12|70.1|ame:725718|cofilin	-	-	-	gi|291230460|ref|XP_002735215.1|/3.5162e-13/PREDICTED: twinstar-like [Saccoglossus kowalevskii]
Unigene4242_Madu-A	244	0	3	0.01	2.904381859	8.182087337	Up	0.102669	0.206327774	-	-	-	-	-
Unigene5721_Madu-A	326	0	4	0.01	2.898442428	8.179134019	Up	0.04887	0.115570845	-	-	-	-	-
Unigene3256_Madu-A	489	0	6	0.01	2.898442428	8.179134019	Up	0.01107252	0.033749198	K14562|1|4e-06|50.8|mcc:664735|Treacher Collins syndrome protein;K02891|2|7e-06|50.1|dse:Dsec_GM19023|large subunit ribosomal protein L22e;K02893|4|9e-06|49.7|api:100166785|large subunit ribosomal protein L23Ae	-	-	-	gi|390343046|ref|XP_003725785.1|/1.66316e-06/PREDICTED: uncharacterized protein LOC100890269 isoform 1 [Strongylocentrotus purpuratus]
Unigene4666_Madu-A	329	0	4	0.01	2.872012862	8.1659184	Up	0.04887	0.115686123	-	-	-	-	gi|270013555|gb|EFA10003.1|/5.48643e-06/hypothetical protein TcasGA2_TC012173 [Tribolium castaneum]
Unigene24651_Madu-A	658	0	8	0.01	2.872012862	8.1659184	Up	0.00250872	0.009288255	-	-	-	-	-
Unigene24972_Madu-A	247	0	3	0.01	2.869105966	8.164457443	Up	0.102669	0.20517839	-	-	-	-	gi|357605563|gb|EHJ64678.1|/1.40309e-09/hypothetical protein KGM_22331 [Danaus plexippus]
Unigene7399_Madu-A	416	0	5	0.01	2.839219446	8.14935055	Up	0.0232618	0.062314236	-	-	-	-	-
Unigene6457_Madu-A	417	0	5	0.01	2.832410766	8.145886695	Up	0.0232618	0.062206211	K13095|1|2e-13|74.7|mcc:717428|splicing factor 1;K10367|2|3e-13|73.9|pon:100461920|formin 1	-	-	-	gi|328786724|ref|XP_395500.4|/1.23162e-18/PREDICTED: DNA replication licensing factor MCM8 [Apis mellifera]
Unigene25743_Madu-A	251	0	3	0.01	2.823383162	8.14128112	Up	0.102669	0.206354657	-	-	-	-	-
Unigene7702_Madu-A	254	0	3	0.01	2.790036117	8.124139987	Up	0.102669	0.206569974	-	-	-	-	-
Unigene25827_Madu-A	254	0	3	0.01	2.790036117	8.124139987	Up	0.102669	0.206274029	-	-	GO:0004145//diamine N-acetyltransferase activity	-	gi|221485851|gb|EEE24121.1|/4.19127e-14/acetyltransferase domain-containing protein, putative [Toxoplasma gondii GT1]
Unigene5466_Madu-A	255	0	3	0.01	2.779094799	8.118471237	Up	0.102669	0.206691288	-	-	-	-	-
Unigene8016_Madu-A	510	0	6	0.01	2.779094799	8.118471237	Up	0.01107252	0.033729205	-	-	-	-	gi|294953769|ref|XP_002787929.1|/2.87277e-34/conserved hypothetical protein [Perkinsus marinus ATCC 50983]
CL2022.Contig1_Madu-A	684	0	8	0.01	2.762842782	8.110009659	Up	0.00250872	0.009286026	K10955|1|2e-06|52.8|acs:100563509|intestinal mucin-2	-	-	-	gi|326428783|gb|EGD74353.1|/8.08461e-07/hypothetical protein PTSG_12436 [Salpingoeca sp. ATCC 50818]
Unigene6187_Madu-A	257	0	3	0.01	2.757467602	8.107200125	Up	0.102669	0.205831697	-	-	-	-	gi|91087765|ref|XP_975023.1|/3.50549e-45/PREDICTED: similar to AGAP006705-PA [Tribolium castaneum]
Unigene5180_Madu-A	257	0	3	0.01	2.757467602	8.107200125	Up	0.102669	0.205484527	K01593|1|1e-17|88.6|tca:661480|aromatic-L-amino-acid decarboxylase [EC:4.1.1.28];K01590|5|1e-16|84.7|aml:100483602|histidine decarboxylase [EC:4.1.1.22]	-	GO:0030170//pyridoxal phosphate binding;GO:0004837//tyrosine decarboxylase activity;GO:0004058//aromatic-L-amino-acid decarboxylase activity	GO:0018991//oviposition;GO:0048148//behavioral response to cocaine;GO:0006520//cellular amino acid metabolic process;GO:0007626//locomotory behavior	gi|108881027|gb|EAT45252.1|/9.61303e-19/AAEL003450-PA, partial [Aedes aegypti]
Unigene4251_Madu-A	257	0	3	0.01	2.757467602	8.107200125	Up	0.102669	0.205165101	-	-	-	-	-
Unigene7056_Madu-A	260	0	3	0.01	2.725650668	8.090456861	Up	0.102669	0.205952145	-	GO:0044446//intracellular organelle part	-	-	gi|270014596|gb|EFA11044.1|/3.29465e-19/hypothetical protein TcasGA2_TC004637 [Tribolium castaneum]
Unigene7358_Madu-A	347	0	4	0.01	2.723032367	8.089070321	Up	0.04887	0.11494528	-	-	-	-	-
Unigene26257_Madu-A	261	0	3	0.01	2.715207562	8.084918678	Up	0.102669	0.206556504	-	-	-	-	gi|209879307|ref|XP_002141094.1|/7.86003e-13/protein disulfide-isomerase domain-containing protein [Cryptosporidium muris RN66]
Unigene2834_Madu-A	262	0	3	0.01	2.704844174	8.079401673	Up	0.102669	0.206314335	-	-	-	-	-
Unigene7035_Madu-A	262	0	3	0.01	2.704844174	8.079401673	Up	0.102669	0.206005722	-	-	-	-	-
Unigene3922_Madu-A	350	0	4	0.01	2.69969209	8.076651062	Up	0.04887	0.115561987	K01950|1|2e-12|71.2|tca:663765|NAD+ synthase (glutamine-hydrolysing) [EC:6.3.5.1]	-	GO:0003824//catalytic activity	-	gi|326437526|gb|EGD83096.1|/1.11737e-11/glutamine dependent NAD synthetase [Salpingoeca sp. ATCC 50818]
Unigene8072_Madu-A	350	0	4	0.01	2.69969209	8.076651062	Up	0.04887	0.114883971	-	-	-	-	-
Unigene25895_Madu-A	263	0	3	0.01	2.694559596	8.073905685	Up	0.102669	0.206153205	-	-	-	-	-
Unigene13604_Madu-A	439	0	5	0.01	2.69046763	8.071713139	Up	0.0232618	0.062157722	K07936|1|1e-06|52.0|phu:Phum_PHUM095420|GTP-binding nuclear protein Ran	-	-	-	gi|311063281|gb|ADP65804.1|/1.20098e-13/hypothetical protein [Locusta migratoria]
Unigene25145_Madu-A	354	0	4	0.01	2.669187095	8.060256623	Up	0.04887	0.115085661	-	-	-	-	-
Unigene26571_Madu-A	266	0	3	0.01	2.664169826	8.057542239	Up	0.102669	0.206623874	-	-	-	-	-
CL2000.Contig1_Madu-A	355	0	4	0.01	2.661668258	8.056186959	Up	0.04887	0.114796501	-	-	-	-	-
CL669.Contig1_Madu-A	356	0	4	0.01	2.654191662	8.052128743	Up	0.04887	0.115358626	-	-	-	-	-
Unigene24984_Madu-A	268	0	3	0.01	2.644287961	8.046735484	Up	0.102669	0.205204975	-	-	-	-	-
Unigene6032_Madu-A	359	0	4	0.01	2.632011787	8.04002214	Up	0.04887	0.114936518	K02997|1|5e-31|132|bfo:BRAFLDRAFT_126921|small subunit ribosomal protein S9e	GO:0015935//small ribosomal subunit	GO:0003735//structural constituent of ribosome;GO:0019843//rRNA binding	GO:0006412//translation	gi|237835795|ref|XP_002367195.1|/1.43673e-38/40S ribosomal protein S9, putative [Toxoplasma gondii ME49]
Unigene5664_Madu-A	360	0	4	0.01	2.624700643	8.036009077	Up	0.04887	0.115455796	-	-	-	-	-
Unigene209_Madu-A	270	0	3	0.01	2.624700643	8.036009077	Up	0.102669	0.205577881	-	-	-	-	-
CL3190.Contig2_Madu-A	542	0	6	0.01	2.615015401	8.030675633	Up	0.01107252	0.033719217	-	-	-	-	gi|91087365|ref|XP_976493.1|/3.19674e-16/PREDICTED: hypothetical protein [Tribolium castaneum]
Unigene24726_Madu-A	271	0	3	0.01	2.615015401	8.030675633	Up	0.102669	0.205818323	-	-	-	-	-
Unigene4307_Madu-A	271	0	3	0.01	2.615015401	8.030675633	Up	0.102669	0.205351312	-	-	-	-	-
Unigene6446_Madu-A	273	0	3	0.01	2.595857779	8.020067533	Up	0.102669	0.206045924	-	-	-	-	-
CL2237.Contig2_Madu-A	273	0	3	0.01	2.595857779	8.020067533	Up	0.102669	0.205231566	-	-	-	-	-
Unigene4924_Madu-A	274	0	3	0.01	2.586383845	8.014792591	Up	0.102669	0.206596921	-	-	-	-	-
Unigene26496_Madu-A	274	0	3	0.01	2.586383845	8.014792591	Up	0.102669	0.205258164	-	-	-	-	-
Unigene24674_Madu-A	275	0	3	0.01	2.576978813	8.009536866	Up	0.102669	0.205871831	K00616|1|2e-18|90.9|dre:324556|transaldolase [EC:2.2.1.2]	GO:0005737//cytoplasm	GO:0004801//sedoheptulose-7-phosphate:D-glyceraldehyde-3-phosphate glyceronetransferase activity	GO:0006098//pentose-phosphate shunt	gi|47230704|emb|CAF99897.1|/6.12575e-18/unnamed protein product [Tetraodon nigroviridis]
Unigene24800_Madu-A	275	0	3	0.01	2.576978813	8.009536866	Up	0.102669	0.205404577	-	-	-	-	-
Unigene25013_Madu-A	642	0	7	0.01	2.575640818	8.008787608	Up	0.00527046	0.017831367	K07939|1|3e-74|278|tsp:Tsp_06064|ADP-ribosylation factor 4;K07977|2|5e-74|277|cin:100184752|Arf/Sar family, other;K06883|3|2e-73|275|ecb:100049809|	GO:0005794//Golgi apparatus	GO:0005525//GTP binding	GO:0016192//vesicle-mediated transport;GO:0007264//small GTPase mediated signal transduction;GO:0006471//protein ADP-ribosylation;GO:0015031//protein transport	gi|221482979|gb|EEE21303.1|/1.80108e-79/ADP-ribosylation factor, arf, putative [Toxoplasma gondii GT1]
Unigene3047_Madu-A	368	0	4	0.01	2.567641933	8.004300217	Up	0.04887	0.115402774	-	-	-	-	-
Unigene7525_Madu-A	462	0	5	0.01	2.5565266	7.998041227	Up	0.0232618	0.062276384	-	GO:0005622//intracellular	GO:0016918//retinal binding;GO:0005215//transporter activity	GO:0006810//transport	gi|270004507|gb|EFA00955.1|/1.63741e-10/hypothetical protein TcasGA2_TC003865 [Tribolium castaneum]
Unigene25274_Madu-A	279	0	3	0.01	2.54003288	7.988703362	Up	0.102669	0.206086141	-	-	-	-	-
Unigene26223_Madu-A	279	0	3	0.01	2.54003288	7.988703362	Up	0.102669	0.205858451	-	-	-	-	-
Unigene26631_Madu-A	281	0	3	0.01	2.521954355	7.978398354	Up	0.102669	0.206475718	-	-	-	-	-
CL3056.Contig2_Madu-A	377	0	4	0.01	2.506345442	7.96944146	Up	0.04887	0.1153498	K09237|1|1e-27|121|dsi:Dsim_GD21596|Cys2His2 zinc finger developmental/cell cycle regulator, other	GO:0005634//nucleus	GO:0003677//DNA binding;GO:0008270//zinc ion binding	-	gi|379324167|gb|AFD01648.1|/3.34861e-48/fruitless zinc-finger C isoform [Tribolium castaneum]
Unigene24647_Madu-A	286	0	3	0.01	2.477864243	7.952953337	Up	0.102669	0.206718266	-	-	-	-	-
Unigene5373_Madu-A	287	0	3	0.01	2.46923057	7.947917748	Up	0.102669	0.205218269	-	-	-	-	-
Unigene26301_Madu-A	288	0	3	0.01	2.460656853	7.942899673	Up	0.102669	0.206260597	-	-	-	-	-
Unigene4217_Madu-A	480	0	5	0.01	2.460656853	7.942899673	Up	0.0232618	0.06216849	-	-	-	-	gi|320169858|gb|EFW46757.1|/1.43942e-12/conserved hypothetical protein [Capsaspora owczarzaki ATCC 30864]
Unigene25233_Madu-A	289	0	3	0.01	2.452142469	7.937898992	Up	0.102669	0.206206887	-	-	-	-	-
Unigene26637_Madu-A	289	0	3	0.01	2.452142469	7.937898992	Up	0.102669	0.205791579	-	-	-	-	-
Unigene25531_Madu-A	487	0	5	0.01	2.425288069	7.922012306	Up	0.0232618	0.062179263	-	-	-	-	-
Unigene5884_Madu-A	586	0	6	0.01	2.418666122	7.91806782	Up	0.01107252	0.033705909	K00323|1|1e-74|278|spu:373388|NAD(P) transhydrogenase [EC:1.6.1.2]	GO:0016021//integral to membrane	GO:0008750//NAD(P)+ transhydrogenase (AB-specific) activity;GO:0050661//NADP binding	GO:0055114//oxidation-reduction process;GO:0015992//proton transport	gi|330844450|ref|XP_003294138.1|/5.63688e-76/NAD(P)+ transhydrogenase (AB-specific) [Dictyostelium purpureum]
Unigene25530_Madu-A	293	0	3	0.01	2.418666122	7.91806782	Up	0.102669	0.205724751	-	-	-	-	-
Unigene24964_Madu-A	293	0	3	0.01	2.418666122	7.91806782	Up	0.102669	0.205191682	-	-	-	-	-
Unigene25333_Madu-A	294	0	3	0.01	2.410439366	7.913152329	Up	0.102669	0.206408444	-	-	-	-	-
Unigene5154_Madu-A	297	0	3	0.01	2.386091494	7.898505553	Up	0.102669	0.206233738	-	-	-	-	-
Unigene14765_Madu-A	200	0	2	0.01	2.362230579	7.884005984	Up	0.215694	0.364735066	-	-	-	-	gi|270013063|gb|EFA09511.1|/4.80541e-23/hypothetical protein TcasGA2_TC011613 [Tribolium castaneum]
CL2577.Contig2_Madu-A	300	0	3	0.01	2.362230579	7.884005984	Up	0.102669	0.205738113	-	-	-	-	-
Unigene26756_Madu-A	200	0	2	0.01	2.362230579	7.884005984	Up	0.215694	0.362312369	K06052|1|7e-06|49.3|bfo:BRAFLDRAFT_227159|jagged	-	GO:0005509//calcium ion binding	-	gi|383852276|ref|XP_003701654.1|/1.44352e-27/PREDICTED: protein crumbs-like [Megachile rotundata]
Unigene26610_Madu-A	200	0	2	0.01	2.362230579	7.884005984	Up	0.215694	0.361780542	-	-	-	-	-
Unigene3099_Madu-A	201	0	2	0.01	2.350478188	7.876810482	Up	0.215694	0.364216041	-	-	-	-	-
Unigene3117_Madu-A	202	0	2	0.01	2.338842157	7.869650691	Up	0.215694	0.365677068	-	-	-	-	-
Unigene24840_Madu-A	303	0	3	0.01	2.338842157	7.869650691	Up	0.102669	0.206139788	-	-	-	-	-
CL3949.Contig1_Madu-A	202	0	2	0.01	2.338842157	7.869650691	Up	0.215694	0.362885336	-	-	-	-	-
Unigene5792_Madu-A	202	0	2	0.01	2.338842157	7.869650691	Up	0.215694	0.362213765	-	-	-	-	-
Unigene23684_Madu-A	204	0	2	0.01	2.315912332	7.855436832	Up	0.215694	0.365576624	-	-	-	-	-
Unigene4889_Madu-A	204	0	2	0.01	2.315912332	7.855436832	Up	0.215694	0.362984306	K06630|1|2e-18|91.3|dre:406443|tyrosine 3-monooxygenase/tryptophan 5-monooxygenase activation protein	-	GO:0004497//monooxygenase activity;GO:0019904//protein domain specific binding	-	gi|405950098|gb|EKC18103.1|/6.28707e-18/14-3-3 protein zeta [Crassostrea gigas]
Unigene3102_Madu-A	204	0	2	0.01	2.315912332	7.855436832	Up	0.215694	0.362332097	-	-	-	-	-
Unigene26357_Madu-A	204	0	2	0.01	2.315912332	7.855436832	Up	0.215694	0.360702005	-	-	-	-	-
Unigene24922_Madu-A	307	0	3	0.01	2.308368644	7.850729829	Up	0.102669	0.206166622	-	-	-	-	-
CL4008.Contig2_Madu-A	614	0	6	0.01	2.308368644	7.850729829	Up	0.01107252	0.033692611	-	-	-	-	gi|91087807|ref|XP_967674.1|/8.25481e-92/PREDICTED: similar to vacuolar protein sorting 35 [Tribolium castaneum]
Unigene26552_Madu-A	205	0	2	0.01	2.304615199	7.848382074	Up	0.215694	0.364315739	K10380|1|7e-24|108|tca:100142605|ankyrin	GO:0043195//terminal button;GO:0042734//presynaptic membrane;GO:0031594//neuromuscular junction;GO:0036062//presynaptic periactive zone;GO:0005886//plasma membrane	GO:0008092//cytoskeletal protein binding;GO:0005200//structural constituent of cytoskeleton	GO:0048675//axon extension;GO:0007016//cytoskeletal anchoring at plasma membrane;GO:0007528//neuromuscular junction development;GO:0000226//microtubule cytoskeleton organization;GO:1900074//negative regulation of neuromuscular synaptic transmission;GO:0007165//signal transduction;GO:0070050//neuron homeostasis	gi|270004596|gb|EFA01044.1|/6.49103e-23/hypothetical protein TcasGA2_TC003960 [Tribolium castaneum]
Unigene3048_Madu-A	205	0	2	0.01	2.304615199	7.848382074	Up	0.215694	0.36332121	-	-	-	-	-
Unigene6342_Madu-A	308	0	3	0.01	2.30087394	7.846038134	Up	0.102669	0.205925367	-	GO:0030425//dendrite;GO:0005829//cytosol;GO:0043025//neuronal cell body;GO:0048471//perinuclear region of cytoplasm	GO:0042802//identical protein binding	GO:0031175//neuron projection development	gi|380011520|ref|XP_003689850.1|/2.40939e-30/PREDICTED: uncharacterized protein LOC100872115 [Apis florea]
Unigene8488_Madu-A	206	0	2	0.01	2.293427746	7.841361646	Up	0.215694	0.363182409	-	-	-	-	-
CL3896.Contig1_Madu-A	619	0	6	0.01	2.289722693	7.839029075	Up	0.01107252	0.033689289	K04706|1|2e-11|69.3|aag:AaeL_AAEL015099|E3 SUMO-protein ligase PIAS1 [EC:6.3.2.-];K16063|2|1e-09|63.5|cqu:CpipJ_CPIJ009163|E3 SUMO-protein ligase PIAS2 [EC:6.3.2.-]	-	-	-	gi|189238996|ref|XP_974023.2|/7.68565e-37/PREDICTED: similar to sumo ligase [Tribolium castaneum]
Unigene26290_Madu-A	207	0	2	0.01	2.282348385	7.834375216	Up	0.215694	0.362727095	-	-	-	-	-
Unigene26719_Madu-A	208	0	2	0.01	2.271375556	7.827422455	Up	0.215694	0.365858007	-	-	-	-	-
Unigene7907_Madu-A	416	0	4	0.01	2.271375556	7.827422455	Up	0.04887	0.115243999	K00286|1|1e-13|75.1|hmg:100205698|pyrroline-5-carboxylate reductase [EC:1.5.1.2]	-	-	GO:0008152//metabolic process	gi|221101584|ref|XP_002156499.1|/1.00987e-12/PREDICTED: similar to predicted protein [Hydra magnipapillata]
Unigene7988_Madu-A	208	0	2	0.01	2.271375556	7.827422455	Up	0.215694	0.362450506	-	-	-	-	-
Unigene7941_Madu-A	208	0	2	0.01	2.271375556	7.827422455	Up	0.215694	0.3622532	K02929|1|4e-21|99.8|isc:IscW_ISCW021239|large subunit ribosomal protein L44e	GO:0005840//ribosome	GO:0003735//structural constituent of ribosome	GO:0040035//hermaphrodite genitalia development;GO:0009792//embryo development ending in birth or egg hatching;GO:0002119//nematode larval development;GO:0040018//positive regulation of multicellular organism growth;GO:0018996//molting cycle, collagen and cuticulin-based cuticle;GO:0006412//translation	gi|399217074|emb|CCF73761.1|/1.5988e-21/unnamed protein product [Babesia microti strain RI]
Unigene5799_Madu-A	419	0	4	0.01	2.255112724	7.81705574	Up	0.04887	0.115464638	-	-	-	-	gi|401406768|ref|XP_003882833.1|/5.3373e-14/putative ankyrin repeat-containing protein [Neospora caninum Liverpool]
Unigene6804_Madu-A	315	0	3	0.01	2.249743408	7.813616656	Up	0.102669	0.206610396	-	-	-	-	-
Unigene26060_Madu-A	210	0	2	0.01	2.249743408	7.813616656	Up	0.215694	0.365015155	K12890|1|4e-11|66.6|smm:Smp_185230|splicing factor, arginine/serine-rich 1/9	-	GO:0003676//nucleic acid binding;GO:0000166//nucleotide binding	-	gi|56758822|gb|AAW27551.1|/1.26632e-10/SJCHGC05822 protein [Schistosoma japonicum]
Unigene26779_Madu-A	210	0	2	0.01	2.249743408	7.813616656	Up	0.215694	0.361800211	-	-	-	-	-
Unigene24913_Madu-A	315	0	3	0.01	2.249743408	7.813616656	Up	0.102669	0.20543122	-	-	GO:0016491//oxidoreductase activity;GO:0005488//binding	-	gi|88601222|gb|ABD46609.1|/1.45554e-11/alcohol dehydrogenase-like protein [Mastigamoeba balamuthi]
Unigene3118_Madu-A	210	0	2	0.01	2.249743408	7.813616656	Up	0.215694	0.361348354	-	-	-	-	-
Unigene9748_Madu-A	210	0	2	0.01	2.249743408	7.813616656	Up	0.215694	0.361230664	-	-	-	-	-
Unigene26535_Madu-A	210	0	2	0.01	2.249743408	7.813616656	Up	0.215694	0.360721557	-	-	-	-	-
Unigene3561_Madu-A	316	0	3	0.01	2.242623967	7.809043926	Up	0.102669	0.205298074	-	-	-	-	-
Unigene4738_Madu-A	211	0	2	0.01	2.239081117	7.806762985	Up	0.215694	0.363976989	-	-	-	-	-
Unigene2775_Madu-A	211	0	2	0.01	2.239081117	7.806762985	Up	0.215694	0.362964508	-	-	-	-	-
Unigene4726_Madu-A	211	0	2	0.01	2.239081117	7.806762985	Up	0.215694	0.361054272	-	-	-	-	-
CL2957.Contig1_Madu-A	528	0	5	0.01	2.236960775	7.805396149	Up	0.0232618	0.062260176	-	-	-	-	-
Unigene5745_Madu-A	317	0	3	0.01	2.235549444	7.804485644	Up	0.102669	0.205657966	-	-	-	-	-
CL653.Contig1_Madu-A	212	0	2	0.01	2.228519414	7.799941719	Up	0.215694	0.3649551	-	-	-	-	-
Unigene4352_Madu-A	212	0	2	0.01	2.228519414	7.799941719	Up	0.215694	0.360584735	-	-	-	-	-
Unigene4089_Madu-A	319	0	3	0.01	2.22153346	7.79541206	Up	0.102669	0.206731757	-	-	-	-	-
Unigene24961_Madu-A	319	0	3	0.01	2.22153346	7.79541206	Up	0.102669	0.206126374	-	-	-	-	-
Unigene26044_Madu-A	213	0	2	0.01	2.218056881	7.793152553	Up	0.215694	0.365636884	-	-	-	-	-
Unigene2853_Madu-A	213	0	2	0.01	2.218056881	7.793152553	Up	0.215694	0.363996898	K06777|1|5e-06|49.7|xla:399155|protein tyrosine phosphatase, receptor type, D [EC:3.1.3.48]	-	-	-	gi|242003928|ref|XP_002422911.1|/9.62496e-27/protein sidekick precursor, putative [Pediculus humanus corporis]
Unigene9301_Madu-A	213	0	2	0.01	2.218056881	7.793152553	Up	0.215694	0.362806198	-	-	-	-	gi|91079502|ref|XP_969250.1|/2.45234e-14/PREDICTED: similar to GA17982-PA [Tribolium castaneum]
CL1472.Contig1_Madu-A	213	0	2	0.01	2.218056881	7.793152553	Up	0.215694	0.361878911	-	-	-	-	-
Unigene8200_Madu-A	321	0	3	0.01	2.20769213	7.786395187	Up	0.102669	0.206664317	-	-	-	-	-
Unigene1310_Madu-A	214	0	2	0.01	2.20769213	7.786395187	Up	0.215694	0.364036723	-	-	-	-	-
Unigene25335_Madu-A	429	0	4	0.01	2.202545994	7.783028336	Up	0.04887	0.115279245	K10955|1|4e-22|103|acs:100563509|intestinal mucin-2	-	-	-	gi|401401425|ref|XP_003881008.1|/1.69429e-23/srs domain-containing protein [Neospora caninum Liverpool]
Unigene4374_Madu-A	322	0	3	0.01	2.200835943	7.781907796	Up	0.102669	0.205764843	-	-	-	-	gi|157867650|ref|XP_001682379.1|/6.97597e-06/histone H2B [Leishmania major strain Friedlin]
Unigene5783_Madu-A	215	0	2	0.01	2.197423794	7.779669324	Up	0.215694	0.363678614	-	-	-	-	-
Unigene4840_Madu-A	215	0	2	0.01	2.197423794	7.779669324	Up	0.215694	0.362588748	-	-	-	-	-
CL1081.Contig1_Madu-A	216	0	2	0.01	2.187250536	7.772974671	Up	0.215694	0.363122956	-	-	-	-	-
Unigene25913_Madu-A	324	0	3	0.01	2.187250536	7.772974671	Up	0.102669	0.205591224	-	-	-	-	gi|298204333|gb|ADI61815.1|/1.8204e-33/endonuclease-reverse transcriptase [Bombyx mori]
Unigene24270_Madu-A	432	0	4	0.01	2.187250536	7.772974671	Up	0.04887	0.114805242	K02943|1|5e-19|93.2|tgu:100221892|large subunit ribosomal protein LP2	-	-	-	gi|403221970|dbj|BAM40102.1|/3.29571e-19/60S acidic ribosomal protein P2 [Theileria orientalis strain Shintoku]
Unigene14658_Madu-A	216	0	2	0.01	2.187250536	7.772974671	Up	0.215694	0.360780227	-	-	-	-	-
Unigene6229_Madu-A	217	0	2	0.01	2.17717104	7.766310941	Up	0.215694	0.364495333	-	-	GO:0005488//binding;GO:0016740//transferase activity	GO:0043170;GO:0044238//primary metabolic process	gi|4262400|gb|AAD14609.1|/1.02752e-12/pol polyprotein [Drosophila immigrans]
Unigene5940_Madu-A	217	0	2	0.01	2.17717104	7.766310941	Up	0.215694	0.361132647	-	-	-	-	gi|390336177|ref|XP_003724294.1|/2.45136e-06/PREDICTED: uncharacterized protein LOC100890239 [Strongylocentrotus purpuratus]
Unigene10170_Madu-A	543	0	5	0.01	2.175166279	7.764981881	Up	0.0232618	0.06236297	-	-	-	-	gi|239792388|dbj|BAH72545.1|/5.46548e-08/ACYPI28835 [Acyrthosiphon pisum]
Unigene24663_Madu-A	326	0	3	0.01	2.173831821	7.76409652	Up	0.102669	0.205644614	K02930|1|2e-32|137|smm:Smp_153790|large subunit ribosomal protein L4e	GO:0015934//large ribosomal subunit	GO:0003735//structural constituent of ribosome;GO:0003723//RNA binding	GO:0006412//translation	gi|77696463|gb|ABB00910.1|/2.8001e-34/60S ribosomal subunit protein L4 [Toxoplasma gondii]
Unigene6801_Madu-A	326	0	3	0.01	2.173831821	7.76409652	Up	0.102669	0.205364626	K07375|1|6e-39|159|cbr:CBG18319|tubulin beta	GO:0005874//microtubule;GO:0005737//cytoplasm	GO:0003924//GTPase activity;GO:0005198//structural molecule activity;GO:0005525//GTP binding	GO:0051258//protein polymerization;GO:0006184//GTP catabolic process;GO:0007018//microtubule-based movement	gi|21634439|gb|AAM69360.1|U65381_1/5.62895e-43/beta tubulin [Cryptosporidium parvum]
Unigene13380_Madu-A	436	0	4	0.01	2.167184017	7.759677849	Up	0.04887	0.115491171	-	-	-	-	-
CL2682.Contig1_Madu-A	327	0	3	0.01	2.167184017	7.759677849	Up	0.102669	0.20650264	-	-	-	-	-
Unigene26254_Madu-A	218	0	2	0.01	2.167184017	7.759677849	Up	0.215694	0.364295795	-	-	-	-	gi|270006937|gb|EFA03385.1|/3.30543e-11/hypothetical protein TcasGA2_TC013371 [Tribolium castaneum]
Unigene5746_Madu-A	218	0	2	0.01	2.167184017	7.759677849	Up	0.215694	0.363241883	-	-	-	-	-
Unigene25172_Madu-A	218	0	2	0.01	2.167184017	7.759677849	Up	0.215694	0.361073863	K10955|1|3e-07|53.9|xtr:100493286|intestinal mucin-2;K06546|5|9e-06|48.9|dme:Dmel_CG16707|CD164 antigen	-	-	-	gi|326429705|gb|EGD75275.1|/4.46742e-08/hypothetical protein PTSG_12510 [Salpingoeca sp. ATCC 50818]
Unigene26480_Madu-A	219	0	2	0.01	2.1572882	7.753075114	Up	0.215694	0.361328734	K12606|1|4e-15|80.1|tca:662846|CCR4-NOT transcription complex subunit 9	-	-	GO:0030154//cell differentiation	gi|401407090|ref|XP_003882994.1|/2.79173e-18/hypothetical protein NCLIV_027510 [Neospora caninum Liverpool]
Unigene15979_Madu-A	329	0	3	0.01	2.154009646	7.7508809	Up	0.102669	0.205671319	-	-	-	-	gi|189238922|ref|XP_969856.2|/8.40566e-31/PREDICTED: similar to conserved hypothetical protein [Tribolium castaneum]
Unigene5581_Madu-A	220	0	2	0.01	2.147482344	7.74650246	Up	0.215694	0.36219405	-	-	-	-	-
Unigene23520_Madu-A	220	0	2	0.01	2.147482344	7.74650246	Up	0.215694	0.360741112	-	-	-	-	-
Unigene12121_Madu-A	221	0	2	0.01	2.13776523	7.739959614	Up	0.215694	0.362825979	K00021|1|4e-23|106|tca:662673|hydroxymethylglutaryl-CoA reductase (NADPH) [EC:1.1.1.34]	GO:0016021//integral to membrane;GO:0005789//endoplasmic reticulum membrane	GO:0004420//hydroxymethylglutaryl-CoA reductase (NADPH) activity;GO:0050661//NADP binding	GO:0015936//coenzyme A metabolic process;GO:0055114//oxidation-reduction process;GO:0007626//locomotory behavior;GO:0035050//embryonic heart tube development;GO:0007280//pole cell migration;GO:0008406//gonad development;GO:0035232//germ cell attraction;GO:0008299//isoprenoid biosynthetic process;GO:0018990//ecdysis, chitin-based cuticle	gi|91082547|ref|XP_973850.1|/3.17808e-22/PREDICTED: similar to 3-hydroxy-3-methylglutaryl-CoA reductase [Tribolium castaneum]
CL3738.Contig2_Madu-A	333	0	3	0.01	2.128135657	7.733446307	Up	0.102669	0.20646226	K06277|1|2e-21|100|tca:662211|Rap guanine nucleotide exchange factor (GEF) 1	GO:0000795//synaptonemal complex	GO:0005088//Ras guanyl-nucleotide exchange factor activity	GO:0007131//reciprocal meiotic recombination;GO:0045214//sarcomere organization;GO:0032317//regulation of Rap GTPase activity;GO:0016203//muscle attachment;GO:0007525//somatic muscle development	gi|270002404|gb|EEZ98851.1|/1.74621e-20/hypothetical protein TcasGA2_TC004461 [Tribolium castaneum]
Unigene7426_Madu-A	222	0	2	0.01	2.128135657	7.733446307	Up	0.215694	0.361682227	K09490|1|3e-24|110|aga:AgaP_AGAP004192|heat shock 70kDa protein 5	-	GO:0005524//ATP binding	GO:0006950//response to stress	gi|209881281|ref|XP_002142079.1|/2.12099e-26/heat shock protein 70 [Cryptosporidium muris RN66]
Unigene6635_Madu-A	222	0	2	0.01	2.128135657	7.733446307	Up	0.215694	0.36166257	-	-	-	-	-
Unigene10659_Madu-A	222	0	2	0.01	2.128135657	7.733446307	Up	0.215694	0.361485756	-	-	-	-	-
Unigene25040_Madu-A	223	0	2	0.01	2.118592447	7.726962274	Up	0.215694	0.364995134	-	-	-	-	-
Unigene7143_Madu-A	223	0	2	0.01	2.118592447	7.726962274	Up	0.215694	0.363400573	K02145|1|1e-16|85.1|dpe:Dper_GL24733|V-type H+-transporting ATPase subunit A [EC:3.6.3.14]	GO:0000221//vacuolar proton-transporting V-type ATPase, V1 domain	GO:0046961//proton-transporting ATPase activity, rotational mechanism;GO:0046933//hydrogen ion transporting ATP synthase activity, rotational mechanism;GO:0005524//ATP binding	GO:0015991//ATP hydrolysis coupled proton transport;GO:0007035//vacuolar acidification;GO:0042777//plasma membrane ATP synthesis coupled proton transport	gi|124512982|ref|XP_001349847.1|/5.59684e-27/vacuolar ATP synthase, catalytic subunit a [Plasmodium falciparum 3D7]
Unigene26655_Madu-A	224	0	2	0.01	2.109134445	7.720507251	Up	0.215694	0.363460117	-	-	-	-	-
Unigene25153_Madu-A	224	0	2	0.01	2.109134445	7.720507251	Up	0.215694	0.362115214	-	-	-	-	-
Unigene3693_Madu-A	225	0	2	0.01	2.099760514	7.714080982	Up	0.215694	0.362470248	-	-	-	-	-
Unigene2713_Madu-A	226	0	2	0.01	2.090469539	7.707683211	Up	0.215694	0.363937177	-	-	-	-	-
Unigene24384_Madu-A	452	0	4	0.01	2.090469539	7.707683211	Up	0.04887	0.114954044	-	-	-	-	gi|294944687|ref|XP_002784380.1|/9.09373e-06/conserved hypothetical protein [Perkinsus marinus ATCC 50983]
Unigene21780_Madu-A	227	0	2	0.01	2.081260422	7.701313686	Up	0.215694	0.363837687	-	-	-	-	-
Unigene26601_Madu-A	227	0	2	0.01	2.081260422	7.701313686	Up	0.215694	0.363440267	-	-	-	-	-
Unigene2708_Madu-A	229	0	2	0.01	2.063083475	7.688658385	Up	0.215694	0.365115291	-	-	-	-	-
Unigene26436_Madu-A	230	0	2	0.01	2.054113547	7.682372123	Up	0.215694	0.364635139	-	-	-	-	-
CL2102.Contig2_Madu-A	230	0	2	0.01	2.054113547	7.682372123	Up	0.215694	0.364255914	-	-	-	-	-
Unigene9511_Madu-A	230	0	2	0.01	2.054113547	7.682372123	Up	0.215694	0.36353954	-	-	-	-	-
Unigene24757_Madu-A	230	0	2	0.01	2.054113547	7.682372123	Up	0.215694	0.361171847	K11253|1|5e-11|66.2|cqu:CpipJ_CPIJ010364|histone H3	GO:0000786//nucleosome;GO:0005634//nucleus	GO:0003677//DNA binding	GO:0006334//nucleosome assembly	gi|390461173|ref|XP_003732621.1|/9.51259e-11/PREDICTED: uncharacterized protein LOC100394108 [Callithrix jacchus]
Unigene2635_Madu-A	230	0	2	0.01	2.054113547	7.682372123	Up	0.215694	0.360838916	-	-	-	-	-
Unigene26308_Madu-A	231	0	2	0.01	2.04522128	7.676113132	Up	0.215694	0.363618998	-	-	-	-	-
Unigene4573_Madu-A	232	0	2	0.01	2.036405671	7.669881178	Up	0.215694	0.363043715	K00948|1|2e-15|80.9|dpe:Dper_GL19127|ribose-phosphate pyrophosphokinase [EC:2.7.6.1]	-	GO:0000287//magnesium ion binding;GO:0016301//kinase activity;GO:0004749//ribose phosphate diphosphokinase activity	GO:0006166//purine ribonucleoside salvage;GO:0006098//pentose-phosphate shunt;GO:0009165//nucleotide biosynthetic process;GO:0016310//phosphorylation	gi|124513270|ref|XP_001349991.1|/1.00884e-28/phosphoribosylpyrophosphate synthetase [Plasmodium falciparum 3D7]
Unigene3796_Madu-A	582	0	5	0.01	2.029407714	7.664914925	Up	0.0232618	0.062298008	K02880|1|7e-50|196|cin:100184404|large subunit ribosomal protein L17e	GO:0005840//ribosome	-	-	gi|401399237|ref|XP_003880508.1|/6.18487e-51/60s ribosomal protein L17, related [Neospora caninum Liverpool]
Unigene14479_Madu-A	233	0	2	0.01	2.027665733	7.663676029	Up	0.215694	0.364715077	-	-	-	-	gi|270011441|gb|EFA07889.1|/2.33658e-09/hypothetical protein TcasGA2_TC005464 [Tribolium castaneum]
Unigene103_Madu-A	233	0	2	0.01	2.027665733	7.663676029	Up	0.215694	0.361721546	-	-	-	-	-
Unigene5816_Madu-A	234	0	2	0.01	2.019000495	7.657497454	Up	0.215694	0.365416028	K05658|1|8e-10|62.4|acs:100566687|ATP-binding cassette, subfamily B (MDR/TAP), member 1	-	GO:0005488//binding	-	gi|345488404|ref|XP_001600135.2|/1.56366e-13/PREDICTED: hypothetical protein LOC100115401 [Nasonia vitripennis]
Unigene7578_Madu-A	234	0	2	0.01	2.019000495	7.657497454	Up	0.215694	0.361623263	-	-	-	-	-
CL2302.Contig1_Madu-A	352	0	3	0.01	2.013264698	7.653393056	Up	0.102669	0.205537862	K14951|1|1e-22|105|tca:660831|cation-transporting ATPase 13A3/4/5 [EC:3.6.3.-]	GO:0016020//membrane	GO:0016820//hydrolase activity, acting on acid anhydrides, catalyzing transmembrane movement of substances;GO:0016887//ATPase activity;GO:0000166//nucleotide binding	-	gi|91085525|ref|XP_972127.1|/9.09151e-22/PREDICTED: similar to cation-transporting ATPase [Tribolium castaneum]
Unigene3326_Madu-A	235	0	2	0.01	2.010409003	7.651345227	Up	0.215694	0.364096476	K11096|1|6e-17|85.9|tca:657212|small nuclear ribonucleoprotein D2	GO:0030529//ribonucleoprotein complex	GO:0003676//nucleic acid binding	-	gi|332376785|gb|AEE63532.1|/2.57029e-16/unknown [Dendroctonus ponderosae]
Unigene5211_Madu-A	236	0	2	0.01	2.001890321	7.645219124	Up	0.215694	0.365737361	-	-	-	-	-
Unigene25737_Madu-A	236	0	2	0.01	2.001890321	7.645219124	Up	0.215694	0.365035178	-	-	-	-	gi|270009808|gb|EFA06256.1|/2.33013e-09/hypothetical protein TcasGA2_TC009115 [Tribolium castaneum]
Unigene26543_Madu-A	236	0	2	0.01	2.001890321	7.645219124	Up	0.215694	0.364335685	-	-	GO:0017136//NAD-dependent histone deacetylase activity	GO:0016575//histone deacetylation	gi|66735114|gb|AAY53803.1|/1.51035e-08/histone deacetylase 3 [Toxoplasma gondii]
Unigene26731_Madu-A	236	0	2	0.01	2.001890321	7.645219124	Up	0.215694	0.363499825	-	-	-	-	gi|209876470|ref|XP_002139677.1|/2.18094e-07/FHA domain-containing protein [Cryptosporidium muris RN66]
CL869.Contig2_Madu-A	236	0	2	0.01	2.001890321	7.645219124	Up	0.215694	0.362529488	-	-	-	-	-
Unigene26454_Madu-A	237	0	2	0.01	1.993443526	7.639118925	Up	0.215694	0.365656975	-	-	-	-	-
Unigene25740_Madu-A	237	0	2	0.01	1.993443526	7.639118925	Up	0.215694	0.361152246	-	-	-	-	-
Unigene25730_Madu-A	238	0	2	0.01	1.985067713	7.63304441	Up	0.215694	0.363797906	K02154|1|3e-07|53.9|hmg:100209321|V-type H+-transporting ATPase subunit I [EC:3.6.3.14]	GO:0000220//vacuolar proton-transporting V-type ATPase, V0 domain	GO:0015078//hydrogen ion transmembrane transporter activity;GO:0016787//hydrolase activity	GO:0015991//ATP hydrolysis coupled proton transport	gi|401408147|ref|XP_003883522.1|/9.41217e-19/hypothetical protein NCLIV_032770 [Neospora caninum Liverpool]
Unigene4337_Madu-A	239	0	2	0.01	1.976761991	7.626995366	Up	0.215694	0.364815048	K04984|1|1e-33|141|aag:AaeL_AAEL009419|transient receptor potential cation channel subfamily A member 1	GO:0016021//integral to membrane	GO:0005216//ion channel activity	GO:0006811//ion transport;GO:0055085//transmembrane transport	gi|270004805|gb|EFA01253.1|/2.30757e-33/hypothetical protein TcasGA2_TC002449 [Tribolium castaneum]
Unigene26344_Madu-A	239	0	2	0.01	1.976761991	7.626995366	Up	0.215694	0.361760875	-	-	-	-	-
Unigene5473_Madu-A	240	0	2	0.01	1.968525482	7.620971578	Up	0.215694	0.361426857	-	-	-	-	-
Unigene6617_Madu-A	361	0	3	0.01	1.963072503	7.616969647	Up	0.102669	0.206583447	-	-	-	-	-
Unigene14137_Madu-A	361	0	3	0.01	1.963072503	7.616969647	Up	0.102669	0.20580495	-	-	-	-	-
CL3428.Contig1_Madu-A	242	0	2	0.01	1.952256677	7.608998936	Up	0.215694	0.364595183	-	-	-	-	-
Unigene25257_Madu-A	242	0	2	0.01	1.952256677	7.608998936	Up	0.215694	0.364136322	-	-	-	-	gi|328700941|ref|XP_003241433.1|/2.16886e-07/PREDICTED: hypothetical protein LOC100575128 [Acyrthosiphon pisum]
Unigene6206_Madu-A	363	0	3	0.01	1.952256677	7.608998936	Up	0.102669	0.20571139	K05503|1|1e-36|151|tca:662386|bone morphogenetic protein 9/10	-	-	-	gi|270012804|gb|EFA09252.1|/1.13488e-35/bone morphogenetic protein 10 [Tribolium castaneum]
Unigene24436_Madu-A	242	0	2	0.01	1.952256677	7.608998936	Up	0.215694	0.361211056	-	-	-	-	-
Unigene851_Madu-A	243	0	2	0.01	1.944222699	7.60304967	Up	0.215694	0.365215481	-	-	-	-	-
Unigene23250_Madu-A	243	0	2	0.01	1.944222699	7.60304967	Up	0.215694	0.362648027	-	-	-	-	gi|270007046|gb|EFA03494.1|/8.24167e-07/hypothetical protein TcasGA2_TC013494 [Tribolium castaneum]
Unigene3113_Madu-A	243	0	2	0.01	1.944222699	7.60304967	Up	0.215694	0.361250273	K04802|1|6e-12|69.3|dan:Dana_GF15480|proliferating cell nuclear antigen	-	-	-	gi|237835631|ref|XP_002367113.1|/3.23343e-11/proliferating cell nuclear antigen 1 [Toxoplasma gondii ME49]
Unigene2999_Madu-A	243	0	2	0.01	1.944222699	7.60304967	Up	0.215694	0.360643361	-	-	-	-	-
Unigene9337_Madu-A	244	0	2	0.01	1.936254573	7.597124836	Up	0.215694	0.365516384	K13024|1|6e-13|72.8|tca:663934|inositol hexakisphosphate/diphosphoinositol-pentakisphosphate kinase [EC:2.7.4.21 2.7.4.24]	-	-	-	gi|270010746|gb|EFA07194.1|/4.98847e-12/hypothetical protein TcasGA2_TC010200 [Tribolium castaneum]
Unigene26546_Madu-A	244	0	2	0.01	1.936254573	7.597124836	Up	0.215694	0.365055203	K01262|1|5e-23|106|hmg:100201909|Xaa-Pro aminopeptidase [EC:3.4.11.9]	-	GO:0016787//hydrolase activity	-	gi|221122885|ref|XP_002157932.1|/4.07137e-22/PREDICTED: similar to X-prolyl aminopeptidase (aminopeptidase P) 1, soluble [Hydra magnipapillata]
CL600.Contig1_Madu-A	366	0	3	0.01	1.936254573	7.597124836	Up	0.102669	0.205631264	K04228|1|2e-12|71.2|dre:100151502|arginine vasopressin receptor 2;K03364|2|4e-08|56.6|spu:578716|cell division cycle 20-like protein 1, cofactor of APC complex	-	GO:0005488//binding	-	gi|270016237|gb|EFA12683.1|/2.43931e-22/hypothetical protein TcasGA2_TC010707 [Tribolium castaneum]
Unigene876_Madu-A	245	0	2	0.01	1.928351493	7.591224234	Up	0.215694	0.365456164	K10955|1|3e-15|80.5|acs:100563509|intestinal mucin-2	-	-	-	gi|341893281|gb|EGT49216.1|/4.20148e-19/hypothetical protein CAEBREN_06574 [Caenorhabditis brenneri]
Unigene4617_Madu-A	245	0	2	0.01	1.928351493	7.591224234	Up	0.215694	0.365295674	-	-	-	-	-
Unigene16508_Madu-A	245	0	2	0.01	1.928351493	7.591224234	Up	0.215694	0.362036412	-	-	-	-	gi|270012815|gb|EFA09263.1|/1.7693e-09/spatzle 4 [Tribolium castaneum]
Unigene8164_Madu-A	247	0	2	0.01	1.912737311	7.579494942	Up	0.215694	0.362845763	-	-	-	-	-
Unigene2585_Madu-A	248	0	2	0.01	1.90502466	7.573665863	Up	0.215694	0.360799788	K00901|1|7e-41|165|tca:663130|diacylglycerol kinase [EC:2.7.1.107]	GO:0005622//intracellular	GO:0005509//calcium ion binding;GO:0008270//zinc ion binding;GO:0004143//diacylglycerol kinase activity	GO:0035556//intracellular signal transduction;GO:0007205//protein kinase C-activating G-protein coupled receptor signaling pathway;GO:0016310//phosphorylation	gi|270010209|gb|EFA06657.1|/5.84049e-40/hypothetical protein TcasGA2_TC009583 [Tribolium castaneum]
Unigene3259_Madu-A	373	0	3	0.01	1.899917356	7.569792854	Up	0.102669	0.205338	-	-	-	-	-
Unigene11697_Madu-A	622	0	5	0.01	1.898899179	7.569019498	Up	0.0232618	0.062130816	K03511|1|3e-18|92.0|hmg:100197887|DNA polymerase kappa subunit [EC:2.7.7.7];K11849|2|9e-12|70.5|acs:100555596|ubiquitin carboxyl-terminal hydrolase 25/28 [EC:3.1.2.15];K05658|3|2e-11|69.3|hmg:100213972|ATP-binding cassette, subfamily B (MDR/TAP), member 1;K02370|4|1e-08|60.1|hmg:100212160|alpha-1,4-N-acetylglucosaminyltransferase EXTL3 [EC:2.4.1.223 2.4.1.224];K06478|5|4e-06|51.6|acs:100563672|pr…	-	-	-	gi|270013850|gb|EFA10298.1|/8.43884e-31/hypothetical protein TcasGA2_TC012513 [Tribolium castaneum]
Unigene5244_Madu-A	249	0	2	0.01	1.897373959	7.567860241	Up	0.215694	0.365315727	-	-	-	-	gi|357601610|gb|EHJ63095.1|/5.74007e-25/putative general transcription factor II-I repeat domain-containing protein 2-like protein [Danaus plexippus]
Unigene5722_Madu-A	249	0	2	0.01	1.897373959	7.567860241	Up	0.215694	0.364855052	-	-	-	-	-
Unigene26288_Madu-A	249	0	2	0.01	1.897373959	7.567860241	Up	0.215694	0.364795049	-	-	-	-	-
Unigene25388_Madu-A	249	0	2	0.01	1.897373959	7.567860241	Up	0.215694	0.361957644	-	-	-	-	gi|189236086|ref|XP_972747.2|/8.7884e-12/PREDICTED: similar to CG3106 CG3106-PA [Tribolium castaneum]
Unigene26757_Madu-A	249	0	2	0.01	1.897373959	7.567860241	Up	0.215694	0.361839557	-	-	-	-	gi|270016838|gb|EFA13284.1|/2.64611e-08/hypothetical protein TcasGA2_TC010304 [Tribolium castaneum]
CL2000.Contig2_Madu-A	375	0	3	0.01	1.889784463	7.562077889	Up	0.102669	0.206772243	-	-	-	-	-
Unigene2887_Madu-A	250	0	2	0.01	1.889784463	7.562077889	Up	0.215694	0.365135324	K01529|1|2e-09|61.2|cqu:CpipJ_CPIJ006748|[EC:3.6.1.-]	-	GO:0016787//hydrolase activity	-	gi|270008953|gb|EFA05401.1|/1.34894e-20/hypothetical protein TcasGA2_TC015573 [Tribolium castaneum]
Unigene3011_Madu-A	250	0	2	0.01	1.889784463	7.562077889	Up	0.215694	0.363103142	-	-	-	-	-
CL549.Contig2_Madu-A	251	0	2	0.01	1.882255441	7.55631862	Up	0.215694	0.365717261	-	-	-	-	-
Unigene26754_Madu-A	251	0	2	0.01	1.882255441	7.55631862	Up	0.215694	0.365616795	-	-	-	-	-
Unigene25220_Madu-A	252	0	2	0.01	1.874786174	7.55058225	Up	0.215694	0.363778018	-	-	-	-	-
Unigene16756_Madu-A	252	0	2	0.01	1.874786174	7.55058225	Up	0.215694	0.363420419	-	-	-	-	-
CL1499.Contig1_Madu-A	1260	0	10	0.01	1.874786174	7.55058225	Up	0.000568402	0.002484604	-	GO:0005654//nucleoplasm;GO:0005829//cytosol	-	GO:0000236//mitotic prometaphase;GO:0008283//cell proliferation;GO:0007275//multicellular organismal development;GO:0000910//cytokinesis	gi|189237899|ref|XP_968138.2|/1.06162e-141/PREDICTED: similar to nuclear migration protein nudC [Tribolium castaneum]
Unigene24530_Madu-A	253	0	2	0.01	1.867375952	7.544868599	Up	0.215694	0.362786419	-	-	-	-	-
Unigene5684_Madu-A	254	0	2	0.01	1.860024078	7.539177487	Up	0.215694	0.364895064	-	-	-	-	-
CL3030.Contig1_Madu-A	381	0	3	0.01	1.860024078	7.539177487	Up	0.102669	0.205938755	-	-	-	-	-
Unigene3315_Madu-A	255	0	2	0.01	1.852729866	7.533508737	Up	0.215694	0.364455408	K07936|1|3e-13|73.9|dya:Dyak_GE17316|GTP-binding nuclear protein Ran	GO:0005634//nucleus	GO:0016301//kinase activity;GO:0035639//purine ribonucleoside triphosphate binding;GO:0032555;GO:0003924//GTPase activity	GO:0019637//organophosphate metabolic process;GO:0051726//regulation of cell cycle;GO:0007165//signal transduction;GO:0006405//RNA export from nucleus;GO:0009259//ribonucleotide metabolic process	gi|399218045|emb|CCF74932.1|/9.64009e-19/unnamed protein product [Babesia microti strain RI]
Unigene24400_Madu-A	255	0	2	0.01	1.852729866	7.533508737	Up	0.215694	0.361093455	-	-	-	-	-
CL983.Contig2_Madu-A	384	0	3	0.01	1.84549264	7.527862173	Up	0.102669	0.206516103	-	-	-	-	-
CL1666.Contig1_Madu-A	1411	0	11	0.01	1.841568842	7.52479152	Up	0.000270556	0.001275744	K01046|1|2e-33|144|dme:Dmel_CG5966|triacylglycerol lipase [EC:3.1.1.3];K14073|2|2e-31|137|phu:Phum_PHUM194110|pancreatic triacylglycerol lipase [EC:3.1.1.3];K01059|3|5e-30|132|mmu:16956|lipoprotein lipase [EC:3.1.1.34]	-	GO:0016788//hydrolase activity, acting on ester bonds	-	gi|91086513|ref|XP_971532.1|/5.10866e-79/PREDICTED: similar to AGAP011121-PA [Tribolium castaneum]
CL1236.Contig1_Madu-A	257	0	2	0.01	1.838311734	7.522237624	Up	0.215694	0.363162589	-	-	-	-	-
Unigene2589_Madu-A	257	0	2	0.01	1.838311734	7.522237624	Up	0.215694	0.36209551	-	-	-	-	-
Unigene24747_Madu-A	257	0	2	0.01	1.838311734	7.522237624	Up	0.215694	0.361034684	-	-	-	-	-
Unigene26040_Madu-A	258	0	2	0.01	1.831186495	7.516634918	Up	0.215694	0.363897375	-	-	-	-	gi|221059774|ref|XP_002260532.1|/3.76957e-15/hypothetical protein, conserved in Apicomplexan species [Plasmodium knowlesi strain H]
Unigene6167_Madu-A	258	0	2	0.01	1.831186495	7.516634918	Up	0.215694	0.362233481	-	-	-	-	-
Unigene24672_Madu-A	390	0	3	0.01	1.817100445	7.50549436	Up	0.102669	0.20545787	-	-	-	-	-
Unigene26338_Madu-A	260	0	2	0.01	1.817100445	7.50549436	Up	0.215694	0.360975931	-	-	-	-	-
Unigene12021_Madu-A	522	0	4	0.01	1.810138375	7.499956177	Up	0.04887	0.115446956	-	-	-	-	gi|189236708|ref|XP_974222.2|/1.12866e-12/PREDICTED: similar to ribbon [Tribolium castaneum]
CL3953.Contig1_Madu-A	524	0	4	0.01	1.803229449	7.494439172	Up	0.04887	0.115076877	-	-	-	-	gi|189238639|ref|XP_001810841.1|/9.17978e-23/PREDICTED: similar to AGAP011167-PA [Tribolium castaneum]
Unigene7367_Madu-A	262	0	2	0.01	1.803229449	7.494439172	Up	0.215694	0.361564319	-	-	-	-	gi|91094273|ref|XP_970483.1|/2.79557e-10/PREDICTED: similar to enoyl Coenzyme A hydratase domain containing 1 [Tribolium castaneum]
Unigene8201_Madu-A	657	0	5	0.01	1.797740166	7.490040708	Up	0.0232618	0.062190039	-	-	-	-	-
Unigene6173_Madu-A	264	0	2	0.01	1.78956862	7.483468054	Up	0.215694	0.364755059	K14258|1|3e-10|63.9|cqu:CpipJ_CPIJ004516|facilitated trehalose transporter	-	GO:0005215//transporter activity	GO:0006810//transport	gi|350412930|ref|XP_003489820.1|/6.39361e-15/PREDICTED: facilitated trehalose transporter Tret1-like [Bombus impatiens]
Unigene25700_Madu-A	264	0	2	0.01	1.78956862	7.483468054	Up	0.215694	0.363579265	-	-	-	-	-
Unigene24694_Madu-A	264	0	2	0.01	1.78956862	7.483468054	Up	0.215694	0.363063522	-	-	-	-	-
Unigene25411_Madu-A	265	0	2	0.01	1.782815531	7.478013624	Up	0.215694	0.365275622	-	-	-	-	-
Unigene26420_Madu-A	265	0	2	0.01	1.782815531	7.478013624	Up	0.215694	0.364235976	-	-	-	-	-
Unigene26045_Madu-A	266	0	2	0.01	1.776113217	7.472579738	Up	0.215694	0.363559402	K03017|1|5e-07|53.1|dvi:Dvir_GJ14413|DNA-directed RNA polymerase II subunit RPB9	-	GO:0003824//catalytic activity	-	gi|401406029|ref|XP_003882464.1|/2.86996e-15/hypothetical protein NCLIV_022210 [Neospora caninum Liverpool]
Unigene14075_Madu-A	266	0	2	0.01	1.776113217	7.472579738	Up	0.215694	0.363222056	-	-	-	-	-
Unigene25323_Madu-A	266	0	2	0.01	1.776113217	7.472579738	Up	0.215694	0.362549239	-	-	-	-	-
Unigene26298_Madu-A	267	0	2	0.01	1.769461108	7.467166242	Up	0.215694	0.363519681	-	-	-	-	gi|401411159|ref|XP_003885027.1|/5.42508e-06/hypothetical protein NCLIV_054260 [Neospora caninum Liverpool]
Unigene26591_Madu-A	268	0	2	0.01	1.762858641	7.461772983	Up	0.215694	0.364935086	-	-	-	-	-
Unigene25266_Madu-A	268	0	2	0.01	1.762858641	7.461772983	Up	0.215694	0.361191451	K11131|1|9e-09|58.9|tca:655639|H/ACA ribonucleoprotein complex subunit 4 [EC:5.4.99.-]	-	GO:0009982//pseudouridine synthase activity;GO:0003723//RNA binding	GO:0001522//pseudouridine synthesis;GO:0006396//RNA processing	gi|401410600|ref|XP_003884748.1|/2.19121e-15/putative centromere/microtubule binding protein [Neospora caninum Liverpool]
Unigene13370_Madu-A	538	0	4	0.01	1.756305263	7.456399811	Up	0.04887	0.115508867	-	GO:0005622//intracellular	GO:0005215//transporter activity	GO:0006810//transport	gi|91079032|ref|XP_974956.1|/2.07271e-68/PREDICTED: similar to AGAP004339-PA [Tribolium castaneum]
Unigene5987_Madu-A	269	0	2	0.01	1.756305263	7.456399811	Up	0.215694	0.363281542	K14616|1|4e-06|50.1|tad:TRIADDRAFT_53561|cubilin	-	GO:0030246//carbohydrate binding;GO:0005509//calcium ion binding	GO:0007155//cell adhesion	gi|270002799|gb|EEZ99246.1|/1.04601e-33/hypothetical protein TcasGA2_TC000871 [Tribolium castaneum]
Unigene6220_Madu-A	270	0	2	0.01	1.749800429	7.451046576	Up	0.215694	0.362489993	-	-	-	-	-
Unigene24641_Madu-A	270	0	2	0.01	1.749800429	7.451046576	Up	0.215694	0.361997024	-	-	-	-	-
Unigene3541_Madu-A	271	0	2	0.01	1.743343601	7.445713132	Up	0.215694	0.363083331	-	-	-	-	gi|328699019|ref|XP_001949615.2|/6.37207e-07/PREDICTED: hypothetical protein LOC100167748 [Acyrthosiphon pisum]
Unigene4603_Madu-A	271	0	2	0.01	1.743343601	7.445713132	Up	0.215694	0.361367977	-	-	-	-	-
Unigene24746_Madu-A	408	0	3	0.01	1.736934249	7.440399332	Up	0.102669	0.206341215	K09565|1|1e-25|114|cin:100177752|peptidyl-prolyl isomerase F (cyclophilin D) [EC:5.2.1.8];K03767|2|4e-25|113|rno:25518|peptidyl-prolyl cis-trans isomerase A (cyclophilin A) [EC:5.2.1.8];K09564|4|7e-25|112|tad:TRIADDRAFT_63331|peptidyl-prolyl isomerase E (cyclophilin E) [EC:5.2.1.8]	-	-	-	gi|326433009|gb|EGD78579.1|/1.9081e-27/peptidyl-prolyl cis-trans isomerase [Salpingoeca sp. ATCC 50818]
Unigene23629_Madu-A	272	0	2	0.01	1.736934249	7.440399332	Up	0.215694	0.361525033	K01774|1|8e-12|68.9|dme:Dmel_CG3373|[EC:4.-.-.-];K01183|4|1e-09|61.6|cqu:CpipJ_CPIJ010945|chitinase [EC:3.2.1.14]	GO:0009986//cell surface;GO:0005811//lipid particle	-	-	gi|209879295|ref|XP_002141088.1|/6.57878e-12/hypothetical protein [Cryptosporidium muris RN66]
CL3911.Contig1_Madu-A	272	0	2	0.01	1.736934249	7.440399332	Up	0.215694	0.361309115	-	-	-	-	-
Unigene3168_Madu-A	273	0	2	0.01	1.730571853	7.435105033	Up	0.215694	0.362687557	-	-	-	-	-
Unigene3619_Madu-A	273	0	2	0.01	1.730571853	7.435105033	Up	0.215694	0.361015097	-	-	-	-	gi|270012465|gb|EFA08913.1|/7.02883e-14/hypothetical protein TcasGA2_TC006618 [Tribolium castaneum]
CL1036.Contig2_Madu-A	1095	0	8	0.01	1.72583056	7.431147019	Up	0.00250872	0.009287141	K04487|1|5e-147|521|tca:663454|cysteine desulfurase [EC:2.8.1.7]	GO:0005875//microtubule associated complex;GO:0005739//mitochondrion	GO:0004123//cystathionine gamma-lyase activity;GO:0031071//cysteine desulfurase activity;GO:0030170//pyridoxal phosphate binding	GO:0016226//iron-sulfur cluster assembly;GO:0006523//alanine biosynthetic process;GO:0006534//cysteine metabolic process	gi|91083297|ref|XP_974591.1|/3.38805e-146/PREDICTED: similar to cysteine desulfurylase [Tribolium castaneum]
Unigene25817_Madu-A	274	0	2	0.01	1.724255897	7.429830091	Up	0.215694	0.362430766	-	-	-	-	-
Unigene26368_Madu-A	274	0	2	0.01	1.724255897	7.429830091	Up	0.215694	0.360878052	-	-	-	-	-
Unigene7164_Madu-A	277	0	2	0.01	1.705581645	7.414120007	Up	0.215694	0.360623817	K04575|1|3e-08|57.4|cfa:100856109|amyotrophic lateral sclerosis 2 (juvenile)	-	-	-	gi|294944379|ref|XP_002784226.1|/8.27919e-15/nexus protein 2, putative [Perkinsus marinus ATCC 50983]
Unigene9771_Madu-A	420	0	3	0.01	1.687307556	7.398579157	Up	0.102669	0.205564539	-	GO:0005802//trans-Golgi network;GO:0048471//perinuclear region of cytoplasm	-	GO:0030097//hemopoiesis;GO:0046331//lateral inhibition	gi|91076740|ref|XP_973178.1|/9.04093e-38/PREDICTED: similar to tetraspanin, putative [Tribolium castaneum]
Unigene25936_Madu-A	281	0	2	0.01	1.681302903	7.393435853	Up	0.215694	0.365235526	K03243|1|8e-07|52.4|api:100166272|translation initiation factor 5B	-	GO:0003743//translation initiation factor activity;GO:0003924//GTPase activity;GO:0005525//GTP binding	GO:0006413//translational initiation;GO:0006184//GTP catabolic process	gi|209878374|ref|XP_002140628.1|/1.6625e-07/eukaryotic translation initiation factor 5B [Cryptosporidium muris RN66]
Unigene26489_Madu-A	281	0	2	0.01	1.681302903	7.393435853	Up	0.215694	0.36365874	-	-	-	-	-
Unigene3137_Madu-A	281	0	2	0.01	1.681302903	7.393435853	Up	0.215694	0.362905126	-	-	-	-	-
CL1616.Contig2_Madu-A	562	0	4	0.01	1.681302903	7.393435853	Up	0.04887	0.114918997	-	-	-	-	-
Unigene4748_Madu-A	422	0	3	0.01	1.679310838	7.391725486	Up	0.102669	0.205391258	K10956|1|1e-47|187|xla:379936|protein transport protein SEC61 subunit alpha	GO:0016021//integral to membrane	GO:0015450//P-P-bond-hydrolysis-driven protein transmembrane transporter activity	GO:0015031//protein transport	gi|294941027|ref|XP_002782976.1|/2.5219e-56/protein transport protein Sec61 subunit alpha isoform, putative [Perkinsus marinus ATCC 50983]
Unigene25211_Madu-A	282	0	2	0.01	1.675340836	7.388310821	Up	0.215694	0.365536462	-	-	-	-	-
Unigene6805_Madu-A	282	0	2	0.01	1.675340836	7.388310821	Up	0.215694	0.361977333	-	-	-	-	-
Unigene775_Madu-A	283	0	2	0.01	1.669420904	7.383203931	Up	0.215694	0.363301375	-	-	-	-	-
Unigene6109_Madu-A	285	0	2	0.01	1.657705669	7.373044064	Up	0.215694	0.36373825	K14939|1|2e-26|117|tca:658081|cytochrome P450, family 307, subfamily A	-	GO:0020037//heme binding;GO:0016705//oxidoreductase activity, acting on paired donors, with incorporation or reduction of molecular oxygen;GO:0004497//monooxygenase activity;GO:0005506//iron ion binding;GO:0009055//electron carrier activity	GO:0055114//oxidation-reduction process	gi|270015110|gb|EFA11558.1|/1.39636e-25/cytochrome P450 307A1 [Tribolium castaneum]
Unigene22599_Madu-A	285	0	2	0.01	1.657705669	7.373044064	Up	0.215694	0.363380729	-	-	-	-	-
Unigene26644_Madu-A	285	0	2	0.01	1.657705669	7.373044064	Up	0.215694	0.360819351	-	-	-	-	-
Unigene6250_Madu-A	428	0	3	0.01	1.655769097	7.371357688	Up	0.102669	0.206300898	-	-	-	-	-
Unigene26067_Madu-A	428	0	3	0.01	1.655769097	7.371357688	Up	0.102669	0.206287463	-	-	-	-	-
Unigene4209_Madu-A	286	0	2	0.01	1.651909496	7.367990837	Up	0.215694	0.362628265	-	-	-	-	-
Unigene24683_Madu-A	573	0	4	0.01	1.649026582	7.365470845	Up	0.04887	0.115624021	-	-	GO:0003824//catalytic activity	-	gi|66363022|ref|XP_628477.1|/4.96229e-29/pyruvate decarboxylase [Cryptosporidium parvum Iowa II]
CL2518.Contig2_Madu-A	430	0	3	0.01	1.648067846	7.364631825	Up	0.102669	0.205244864	K03649|1|2e-49|194|tca:658765|TDG/mug DNA glycosylase family protein [EC:3.2.2.-]	-	GO:0016799//hydrolase activity, hydrolyzing N-glycosyl compounds;GO:0003677//DNA binding	GO:0006281//DNA repair	gi|91095019|ref|XP_970220.1|/1.51678e-48/PREDICTED: similar to Thd1 [Tribolium castaneum]
Unigene26540_Madu-A	287	0	2	0.01	1.646153713	7.362955247	Up	0.215694	0.361544675	K07562|1|1e-14|78.6|tad:TRIADDRAFT_27425|nonsense-mediated mRNA decay protein 3	-	-	-	gi|209876259|ref|XP_002139572.1|/1.35249e-20/NMD3 family protein [Cryptosporidium muris RN66]
Unigene12216_Madu-A	288	0	2	0.01	1.640437902	7.357937172	Up	0.215694	0.365355841	-	-	-	-	gi|270011598|gb|EFA08046.1|/1.18484e-16/hypothetical protein TcasGA2_TC005640 [Tribolium castaneum]
Unigene3527_Madu-A	288	0	2	0.01	1.640437902	7.357937172	Up	0.215694	0.361918273	-	-	-	-	gi|108876908|gb|EAT41133.1|/2.92513e-07/AAEL007192-PA [Aedes aegypti]
Unigene8675_Madu-A	245	1	148	0.875836653	142.6980105	7.348087678	Up	1.45E-46	7.12E-45	-	-	-	-	gi|332259536|ref|XP_003278844.1|/6.29286e-07/PREDICTED: peroxidasin homolog [Nomascus leucogenys]
Unigene16305_Madu-A	291	0	2	0.01	1.623526171	7.342986831	Up	0.215694	0.364056638	-	-	-	-	gi|270014949|gb|EFA11397.1|/8.46167e-07/hypothetical protein TcasGA2_TC013568 [Tribolium castaneum]
CL1136.Contig2_Madu-A	292	0	2	0.01	1.61796615	7.338037615	Up	0.215694	0.363817795	-	-	-	-	-
Unigene7598_Madu-A	439	0	3	0.01	1.614280578	7.334747545	Up	0.102669	0.205604569	-	-	-	-	-
Unigene15824_Madu-A	293	0	2	0.01	1.612444081	7.333105319	Up	0.215694	0.36465512	-	-	-	-	-
Unigene25995_Madu-A	293	0	2	0.01	1.612444081	7.333105319	Up	0.215694	0.364475369	-	-	-	-	-
Unigene3179_Madu-A	294	0	2	0.01	1.606959577	7.328189829	Up	0.215694	0.364675103	-	-	-	-	-
Unigene25077_Madu-A	294	0	2	0.01	1.606959577	7.328189829	Up	0.215694	0.361407228	-	-	-	-	-
Unigene25162_Madu-A	294	0	2	0.01	1.606959577	7.328189829	Up	0.215694	0.360682455	-	-	-	-	-
Unigene6180_Madu-A	590	0	4	0.01	1.601512257	7.323291029	Up	0.04887	0.115032978	-	-	-	-	-
Unigene26008_Madu-A	296	0	2	0.01	1.596101742	7.318408808	Up	0.215694	0.363877476	-	-	-	-	-
CL2638.Contig2_Madu-A	297	0	2	0.01	1.590727662	7.313543053	Up	0.215694	0.362174338	-	-	-	-	gi|91092400|ref|XP_969218.1|/7.35265e-11/PREDICTED: similar to AGAP001885-PA [Tribolium castaneum]
Unigene15218_Madu-A	299	0	2	0.01	1.580087344	7.303860499	Up	0.215694	0.364196108	-	-	-	-	-
CL3813.Contig2_Madu-A	299	0	2	0.01	1.580087344	7.303860499	Up	0.215694	0.362075809	-	GO:0008021//synaptic vesicle	GO:0016874//ligase activity;GO:0046872//metal ion binding;GO:0005524//ATP binding	GO:0007269//neurotransmitter secretion;GO:0008152//metabolic process	gi|189241862|ref|XP_971243.2|/7.10512e-14/PREDICTED: similar to Synapsin CG3985-PE [Tribolium castaneum]
Unigene13344_Madu-A	449	0	3	0.01	1.578327781	7.302253039	Up	0.102669	0.206247167	-	-	-	-	gi|270014115|gb|EFA10563.1|/5.16922e-09/hypothetical protein TcasGA2_TC012819 [Tribolium castaneum]
Unigene26004_Madu-A	300	0	2	0.01	1.574820386	7.299043483	Up	0.215694	0.36461516	-	-	-	-	gi|401404026|ref|XP_003881630.1|/4.16289e-06/Pdcd4-prov protein, related [Neospora caninum Liverpool]
Unigene22443_Madu-A	301	0	2	0.01	1.569588424	7.294242497	Up	0.215694	0.363599131	K02155|1|1e-06|52.0|gga:416753|V-type H+-transporting ATPase 16kDa proteolipid subunit [EC:3.6.3.14]	GO:0005622//intracellular;GO:0043195//terminal button;GO:0031594//neuromuscular junction	GO:0005097//Rab GTPase activator activity	GO:0032851//positive regulation of Rab GTPase activity	gi|91082207|ref|XP_972217.1|/2.97822e-20/PREDICTED: similar to AGAP010235-PA [Tribolium castaneum]
Unigene25759_Madu-A	302	0	2	0.01	1.564391112	7.289457434	Up	0.215694	0.364176177	-	-	-	-	-
Unigene26627_Madu-A	303	0	2	0.01	1.559228105	7.28468819	Up	0.215694	0.361583965	-	-	-	-	-
CL1339.Contig1_Madu-A	304	0	2	0.01	1.554099065	7.27993466	Up	0.215694	0.360858483	-	-	-	-	-
Unigene5495_Madu-A	305	0	2	0.01	1.549003658	7.275196741	Up	0.215694	0.365496308	-	-	-	-	-
Unigene7685_Madu-A	305	0	2	0.01	1.549003658	7.275196741	Up	0.215694	0.360760668	K03364|1|7e-16|82.4|spu:578716|cell division cycle 20-like protein 1, cofactor of APC complex;K10325|2|4e-14|76.6|spu:576514|ankyrin repeat and SOCS box protein 3;K04228|3|5e-10|63.2|dre:100151502|arginine vasopressin receptor 2;K04180|4|8e-10|62.4|dre:100005081|C-C chemokine receptor type 5	-	GO:0016740//transferase activity	-	gi|270003675|gb|EFA00123.1|/1.51711e-24/hypothetical protein TcasGA2_TC002939 [Tribolium castaneum]
CL3626.Contig2_Madu-A	458	0	3	0.01	1.547312606	7.273620886	Up	0.102669	0.205992325	K13868|1|8e-27|119|xla:100127294|solute carrier family 7 (L-type amino acid transporter), member 9	GO:0016021//integral to membrane	GO:0015171//amino acid transmembrane transporter activity	GO:0003333//amino acid transmembrane transport	gi|270003913|gb|EFA00361.1|/3.50433e-45/hypothetical protein TcasGA2_TC003203 [Tribolium castaneum]
Unigene903_Madu-A	307	0	2	0.01	1.538912429	7.265767328	Up	0.215694	0.364875057	-	-	-	-	-
Unigene6474_Madu-A	307	0	2	0.01	1.538912429	7.265767328	Up	0.215694	0.364575209	-	-	-	-	-
Unigene25916_Madu-A	308	0	2	0.01	1.53391596	7.261075633	Up	0.215694	0.365335783	-	-	-	-	-
Unigene26518_Madu-A	308	0	2	0.01	1.53391596	7.261075633	Up	0.215694	0.364535266	-	-	-	-	gi|328714499|ref|XP_003245376.1|/1.61613e-26/PREDICTED: putative nuclease HARBI1-like [Acyrthosiphon pisum]
Unigene24773_Madu-A	310	0	2	0.01	1.524019728	7.251737768	Up	0.215694	0.365837894	-	-	-	-	gi|294937198|ref|XP_002782007.1|/6.15165e-10/uridine phosphorylase, putative [Perkinsus marinus ATCC 50983]
Unigene24960_Madu-A	310	0	2	0.01	1.524019728	7.251737768	Up	0.215694	0.363698491	-	-	-	-	-
Unigene2709_Madu-A	311	0	2	0.01	1.519119343	7.247091403	Up	0.215694	0.365476235	-	-	-	-	-
CL3413.Contig1_Madu-A	1404	0	9	0.01	1.514250371	7.242459955	Up	0.001194136	0.004812735	K01362|1|3e-28|127|dpo:Dpse_GA13461|[EC:3.4.21.-];K08664|3|1e-21|105|ssc:100522730|protease, serine, 8 (prostasin) [EC:3.4.21.-];K01316|4|2e-21|104|mmu:19146|protease, serine, 7 (enterokinase) [EC:3.4.21.9]	-	-	-	gi|270009264|gb|EFA05712.1|/1.46963e-86/serine protease P157 [Tribolium castaneum]
Unigene25728_Madu-A	313	0	2	0.01	1.50941251	7.237843327	Up	0.215694	0.362351826	K04441|1|5e-18|89.7|bmy:Bm1_31785|p38 MAP kinase [EC:2.7.11.24];K04468|2|6e-18|89.4|spu:574783|nemo like kinase [EC:2.7.11.24]	-	GO:0004707//MAP kinase activity;GO:0005524//ATP binding	GO:0000165//MAPK cascade;GO:0006468//protein phosphorylation	gi|340708105|pdb|3RP9|A/5.88588e-37/Chain A, Crystal Structure Of The Apo Mapk From Toxoplasma Gondii, 25.M01780 Or Tgme49_007820
Unigene9030_Madu-A	471	0	3	0.01	1.504605464	7.233241425	Up	0.102669	0.206421896	-	-	-	-	gi|270001480|gb|EEZ97927.1|/1.45183e-38/hypothetical protein TcasGA2_TC000314 [Tribolium castaneum]
CL855.Contig1_Madu-A	316	0	2	0.01	1.495082645	7.224081425	Up	0.215694	0.362292644	K12385|1|8e-37|152|tca:655972|Niemann-Pick C1 protein	GO:0016021//integral to membrane	GO:0008158//hedgehog receptor activity	GO:0030301//cholesterol transport	gi|189241956|ref|XP_967619.2|/6.48831e-36/PREDICTED: similar to niemann-pick C1 [Tribolium castaneum]
Unigene3053_Madu-A	317	0	2	0.01	1.490366296	7.219523143	Up	0.215694	0.365757463	-	-	GO:0003824//catalytic activity	-	gi|118388650|ref|XP_001027421.1|/9.43452e-11/oxidoreductase, putative [Tetrahymena thermophila]
Unigene9694_Madu-A	318	0	2	0.01	1.485679609	7.214979218	Up	0.215694	0.363202232	-	-	-	-	-
CL3783.Contig2_Madu-A	1123	0	7	0.01	1.472450049	7.202074883	Up	0.00527046	0.017835278	K03120|1|6e-89|328|tca:657721|transcription initiation factor TFIID TATA-box-binding protein	-	GO:0003700//sequence-specific DNA binding transcription factor activity;GO:0016491//oxidoreductase activity;GO:0003677//DNA binding	GO:0006367//transcription initiation from RNA polymerase II promoter;GO:0006355//regulation of transcription, DNA-dependent	gi|189236649|ref|XP_969256.2|/4.3734e-88/PREDICTED: similar to TATA-box-binding protein [Tribolium castaneum]
Unigene4215_Madu-A	321	0	2	0.01	1.471794753	7.201432686	Up	0.215694	0.365797674	K07374|1|8e-29|125|cbr:CBG20310|tubulin alpha	GO:0005874//microtubule;GO:0005737//cytoplasm	GO:0003924//GTPase activity;GO:0005198//structural molecule activity;GO:0005525//GTP binding	GO:0051258//protein polymerization;GO:0006184//GTP catabolic process;GO:0007018//microtubule-based movement	gi|290988766|ref|XP_002677064.1|/3.43813e-29/alpha-tubulin [Naegleria gruberi]
CL2996.Contig2_Madu-A	322	0	2	0.01	1.467223962	7.196945295	Up	0.215694	0.365596708	-	-	-	-	-
Unigene4600_Madu-A	322	0	2	0.01	1.467223962	7.196945295	Up	0.215694	0.364515298	-	-	-	-	-
CL1966.Contig2_Madu-A	322	0	2	0.01	1.467223962	7.196945295	Up	0.215694	0.360897624	K06220|1|1e-25|115|tca:662022|WAS protein family	GO:0031209//SCAR complex	GO:0003779//actin binding	GO:0001764//neuron migration;GO:0008360//regulation of cell shape;GO:0051125//regulation of actin nucleation;GO:0001745//compound eye morphogenesis;GO:0060305//regulation of cell diameter;GO:0030037//actin filament reorganization involved in cell cycle;GO:0006911//phagocytosis, engulfment;GO:0034314//Arp2/3 complex-mediated actin nucleation;GO:0007520//myoblast fusion;GO:0007030//Golgi organizati…	gi|91087975|ref|XP_973241.1|/8.76344e-25/PREDICTED: similar to actin binding protein, putative [Tribolium castaneum]
Unigene7721_Madu-A	326	0	2	0.01	1.449221214	7.179134019	Up	0.215694	0.365777568	-	-	-	-	gi|270016838|gb|EFA13284.1|/2.46442e-14/hypothetical protein TcasGA2_TC010304 [Tribolium castaneum]
Unigene25409_Madu-A	326	0	2	0.01	1.449221214	7.179134019	Up	0.215694	0.361741209	-	-	-	-	-
Unigene18755_Madu-A	327	0	2	0.01	1.444789345	7.174715348	Up	0.215694	0.362608505	-	-	-	-	-
Unigene9696_Madu-A	328	0	2	0.01	1.440384499	7.170310169	Up	0.215694	0.365878122	K13915|1|4e-21|99.8|tca:658610|lysozyme C [EC:3.2.1.17];K01185|5|6e-13|72.8|dme:Dmel_CG8492|lysozyme [EC:3.2.1.17]	-	-	-	gi|270004916|gb|EFA01364.1|/2.01135e-24/hypothetical protein TcasGA2_TC010349 [Tribolium castaneum]
Unigene26504_Madu-A	329	0	2	0.01	1.436006431	7.1659184	Up	0.215694	0.364355633	K03243|1|6e-32|135|acs:100553402|translation initiation factor 5B	-	GO:0003743//translation initiation factor activity;GO:0004781//sulfate adenylyltransferase (ATP) activity;GO:0003924//GTPase activity;GO:0005525//GTP binding	GO:0006413//translational initiation;GO:0006184//GTP catabolic process	gi|32398799|emb|CAD98509.1|/9.27201e-38/putative translation initiation factor if-2, 73082-68138, probable [Cryptosporidium parvum]
CL351.Contig3_Madu-A	329	0	2	0.01	1.436006431	7.1659184	Up	0.215694	0.362056109	-	-	-	-	gi|270010581|gb|EFA07029.1|/3.71929e-19/hypothetical protein TcasGA2_TC010001 [Tribolium castaneum]
CL507.Contig2_Madu-A	823	0	5	0.01	1.435134009	7.165041648	Up	0.0232618	0.062281789	K00236|1|2e-33|142|aag:AaeL_AAEL008871|succinate dehydrogenase (ubiquinone) cytochrome b560 subunit	GO:0016020//membrane	GO:0016627//oxidoreductase activity, acting on the CH-CH group of donors	GO:0006979//response to oxidative stress;GO:0008340//determination of adult lifespan;GO:0006121//mitochondrial electron transport, succinate to ubiquinone	gi|157120010|ref|XP_001653486.1|/1.58039e-32/succinate dehydrogenase [Aedes aegypti]
CL2307.Contig1_Madu-A	334	0	2	0.01	1.414509329	7.144157881	Up	0.215694	0.364016809	-	-	-	-	-
Unigene3397_Madu-A	334	0	2	0.01	1.414509329	7.144157881	Up	0.215694	0.362568992	K02910|1|6e-23|105|isc:IscW_ISCW017341|large subunit ribosomal protein L31e	GO:0005622//intracellular	-	-	gi|237838817|ref|XP_002368706.1|/8.94751e-25/60s ribosomal protein L31, putative [Toxoplasma gondii ME49]
Unigene24730_Madu-A	334	0	2	0.01	1.414509329	7.144157881	Up	0.215694	0.361937958	-	-	-	-	-
CL2025.Contig2_Madu-A	839	0	5	0.01	1.407765542	7.137263268	Up	0.0232618	0.062303416	K04555|1|9e-92|337|tca:662505|ubiquitin-conjugating enzyme E2 G2 [EC:6.3.2.19]	-	GO:0005524//ATP binding;GO:0004842//ubiquitin-protein ligase activity	GO:0016567//protein ubiquitination	gi|270004881|gb|EFA01329.1|/5.90811e-91/courtless [Tribolium castaneum]
Unigene25186_Madu-A	337	0	2	0.01	1.401917257	7.131257392	Up	0.215694	0.361859233	K12160|1|8e-18|89.0|bfo:BRAFLDRAFT_68520|small ubiquitin-related modifier	-	-	GO:0042787//protein ubiquitination involved in ubiquitin-dependent protein catabolic process	gi|403221396|dbj|BAM39529.1|/1.3299e-28/ubiquitin-like protein [Theileria orientalis strain Shintoku]
Unigene25088_Madu-A	506	0	3	0.01	1.400531964	7.1298311	Up	0.102669	0.206704776	-	-	-	-	-
Unigene20137_Madu-A	339	0	2	0.01	1.393646359	7.12272071	Up	0.215694	0.360662907	-	-	GO:0097159//organic cyclic compound binding	-	gi|91092400|ref|XP_969218.1|/4.71573e-26/PREDICTED: similar to AGAP001885-PA [Tribolium castaneum]
CL104.Contig2_Madu-A	343	0	2	0.01	1.377393923	7.105797407	Up	0.215694	0.362766642	K09593|1|2e-13|74.3|phu:Phum_PHUM009090|GRB2-associated-binding protein 1;K08091|4|7e-08|55.8|dre:564517|growth factor receptor bound protein 2-associated protein 2	-	-	-	gi|270005903|gb|EFA02351.1|/2.57975e-24/hypothetical protein TcasGA2_TC008021 [Tribolium castaneum]
Unigene7719_Madu-A	345	0	2	0.01	1.369409031	7.097409622	Up	0.215694	0.361505394	K12883|1|2e-06|50.8|mdo:100020149|nuclear cap-binding protein subunit 2	-	-	-	gi|344286334|ref|XP_003414914.1|/1.08889e-06/PREDICTED: nuclear cap-binding protein subunit 2-like [Loxodonta africana]
Unigene6831_Madu-A	346	0	2	0.01	1.365451202	7.093233946	Up	0.215694	0.36111305	-	-	-	-	-
Unigene9790_Madu-A	349	0	2	0.01	1.353713799	7.080778947	Up	0.215694	0.361446488	K03781|1|2e-41|167|tca:655157|catalase [EC:1.11.1.6]	-	GO:0046872//metal ion binding;GO:0020037//heme binding;GO:0004096//catalase activity	GO:0042744//hydrogen peroxide catabolic process;GO:0055114//oxidation-reduction process	gi|237681135|ref|NP_001153712.1|/1.49622e-40/catalase-like [Tribolium castaneum]
Unigene20208_Madu-A	351	0	2	0.01	1.34600033	7.072534953	Up	0.215694	0.365817783	-	-	-	-	-
Unigene3984_Madu-A	528	0	3	0.01	1.342176465	7.068430555	Up	0.102669	0.205284769	-	-	-	-	gi|294933039|ref|XP_002780567.1|/1.70971e-16/Endochitinase 3 precursor, putative [Perkinsus marinus ATCC 50983]
Unigene25477_Madu-A	354	0	2	0.01	1.334593547	7.060256623	Up	0.215694	0.364156249	-	-	-	-	-
Unigene7703_Madu-A	356	0	2	0.01	1.327095831	7.052128743	Up	0.215694	0.363638868	-	-	-	-	-
CL735.Contig4_Madu-A	359	0	2	0.01	1.316005893	7.04002214	Up	0.215694	0.36213492	-	-	-	-	-
CL1126.Contig2_Madu-A	360	0	2	0.01	1.312350322	7.036009077	Up	0.215694	0.363957082	-	-	-	-	-
Unigene7481_Madu-A	362	0	2	0.01	1.305099767	7.028016286	Up	0.215694	0.362016717	-	-	-	-	-
CL600.Contig2_Madu-A	364	0	2	0.01	1.297928889	7.020067533	Up	0.215694	0.365395964	K04228|1|2e-12|71.2|dre:100151502|arginine vasopressin receptor 2;K03364|2|4e-08|56.6|spu:578716|cell division cycle 20-like protein 1, cofactor of APC complex	-	GO:0005488//binding	-	gi|270016237|gb|EFA12683.1|/2.4469e-22/hypothetical protein TcasGA2_TC010707 [Tribolium castaneum]
CL1329.Contig3_Madu-A	365	0	2	0.01	1.29437292	7.01610952	Up	0.215694	0.36507523	-	-	-	-	gi|270001832|gb|EEZ98279.1|/1.48449e-19/hypothetical protein TcasGA2_TC000722 [Tribolium castaneum]
Unigene24942_Madu-A	366	0	2	0.01	1.290836382	7.012162335	Up	0.215694	0.365095259	-	-	-	-	-
CL1358.Contig1_Madu-A	366	0	2	0.01	1.290836382	7.012162335	Up	0.215694	0.36302391	-	-	-	-	gi|91082433|ref|XP_970727.1|/2.36267e-17/PREDICTED: similar to AGAP009860-PA [Tribolium castaneum]
CL152.Contig3_Madu-A	738	0	4	0.01	1.280341777	7.000385167	Up	0.04887	0.115615155	K10955|1|1e-08|60.5|acs:100563509|intestinal mucin-2	-	-	-	gi|313232459|emb|CBY24127.1|/1.14789e-12/unnamed protein product [Oikopleura dioica]
Unigene12868_Madu-A	369	0	2	0.01	1.280341777	7.000385167	Up	0.215694	0.364695089	-	-	-	-	-
Unigene3025_Madu-A	369	0	2	0.01	1.280341777	7.000385167	Up	0.215694	0.364375584	K07304|1|3e-27|120|dre:793910|peptide-methionine (S)-S-oxide reductase [EC:1.8.4.11]	GO:0043231//intracellular membrane-bounded organelle	GO:0016671//oxidoreductase activity, acting on a sulfur group of donors, disulfide as acceptor	GO:0006979//response to oxidative stress;GO:0006464//cellular protein modification process;GO:0006555//methionine metabolic process	gi|130492918|ref|NP_001076362.1|/2.7758e-26/peptide methionine sulfoxide reductase [Danio rerio]
Unigene4317_Madu-A	370	0	2	0.01	1.276881394	6.996480713	Up	0.215694	0.362272921	K02183|1|6e-15|79.3|dsi:Dsim_GD21235|calmodulin	-	-	-	gi|9874|emb|CAA40264.1|/7.57677e-16/calmodulin [Plasmodium falciparum]
Unigene2122_Madu-A	376	0	2	0.01	1.256505627	6.973273322	Up	0.215694	0.362391292	-	-	-	-	gi|268554174|ref|XP_002635074.1|/5.4255e-06/Hypothetical protein CBG11288 [Caenorhabditis briggsae]
CL1521.Contig1_Madu-A	764	0	4	0.01	1.236769937	6.950433345	Up	0.04887	0.115367453	K10395|1|8e-16|84.3|api:100165559|kinesin family member 4/7/21/27	-	-	-	gi|328702706|ref|XP_001948344.2|/5.81114e-15/PREDICTED: chromosome-associated kinesin KIF4-like [Acyrthosiphon pisum]
Unigene5483_Madu-A	383	0	2	0.01	1.233540772	6.946661592	Up	0.215694	0.365175399	K14713|1|2e-15|80.9|cin:100177251|solute carrier family 39 (zinc transporter), member 7;K14694|3|3e-13|73.6|cin:100180783|solute carrier family 30 (zinc transporter), member 7	-	-	-	gi|270011432|gb|EFA07880.1|/6.95452e-38/hypothetical protein TcasGA2_TC005454 [Tribolium castaneum]
Unigene4518_Madu-A	392	0	2	0.01	1.205219683	6.913152329	Up	0.215694	0.365375901	-	-	-	-	-
Unigene7291_Madu-A	395	0	2	0.01	1.196066116	6.90215333	Up	0.215694	0.364275853	K00016|1|2e-14|77.4|cin:100174998|L-lactate dehydrogenase [EC:1.1.1.27]	-	GO:0030060//L-malate dehydrogenase activity;GO:0000166//nucleotide binding	GO:0044262//cellular carbohydrate metabolic process;GO:0006108//malate metabolic process;GO:0006099//tricarboxylic acid cycle	gi|156105469|gb|ABU49220.1|/1.52929e-40/mitochondrial malate-dehydrogenase [Toxoplasma gondii]
CL2867.Contig1_Madu-A	998	0	5	0.01	1.183482254	6.886894263	Up	0.0232618	0.062087815	K11844|1|1e-83|310|tca:655219|ubiquitin carboxyl-terminal hydrolase 16/45 [EC:3.1.2.15]	-	GO:0046872//metal ion binding;GO:0008234//cysteine-type peptidase activity	GO:0044267//cellular protein metabolic process;GO:0016043//cellular component organization;GO:0006508//proteolysis	gi|91088981|ref|XP_966828.1|/1.03076e-82/PREDICTED: similar to CG4165 CG4165-PA [Tribolium castaneum]
Unigene26707_Madu-A	200	0	1	0.01	1.181115289	6.884005984	Up	0.453142	0.608926216	-	-	-	-	-
Unigene3019_Madu-A	200	0	1	0.01	1.181115289	6.884005984	Up	0.453142	0.602055768	-	-	-	-	-
Unigene4179_Madu-A	200	0	1	0.01	1.181115289	6.884005984	Up	0.453142	0.601589439	K00856|1|3e-09|60.5|nve:NEMVE_v1g163941|adenosine kinase [EC:2.7.1.20]	-	GO:0016772//transferase activity, transferring phosphorus-containing groups	GO:0044237//cellular metabolic process	gi|156391873|ref|XP_001635774.1|/2.5599e-08/predicted protein [Nematostella vectensis]
Unigene24944_Madu-A	201	0	1	0.01	1.175239094	6.876810482	Up	0.453142	0.611162273	-	-	-	-	-
Unigene26730_Madu-A	201	0	1	0.01	1.175239094	6.876810482	Up	0.453142	0.607101658	-	-	-	-	-
Unigene26755_Madu-A	201	0	1	0.01	1.175239094	6.876810482	Up	0.453142	0.606838136	-	-	-	-	-
CL902.Contig1_Madu-A	201	0	1	0.01	1.175239094	6.876810482	Up	0.453142	0.600684755	-	-	-	-	-
Unigene24412_Madu-A	403	0	2	0.01	1.172322868	6.873226145	Up	0.215694	0.362746868	K02978|1|4e-26|116|aga:AgaP_AGAP007157|small subunit ribosomal protein S27e	GO:0030529//ribonucleoprotein complex	-	-	gi|154091252|gb|ABS57436.1|/9.53122e-27/ribosomal protein S27 [Heliconius melpomene]
Unigene4458_Madu-A	202	0	1	0.01	1.169421079	6.869650691	Up	0.453142	0.611322619	-	-	-	-	-
Unigene2925_Madu-A	202	0	1	0.01	1.169421079	6.869650691	Up	0.453142	0.610095439	K12882|1|4e-14|76.6|api:100162404|nuclear cap-binding protein subunit 1	-	-	-	gi|270016247|gb|EFA12693.1|/3.34267e-19/hypothetical protein TcasGA2_TC002001 [Tribolium castaneum]
Unigene2808_Madu-A	202	0	1	0.01	1.169421079	6.869650691	Up	0.453142	0.60153767	-	-	-	-	gi|270016838|gb|EFA13284.1|/9.10475e-06/hypothetical protein TcasGA2_TC010304 [Tribolium castaneum]
Unigene3498_Madu-A	406	0	2	0.01	1.163660384	6.862526256	Up	0.215694	0.365255573	-	-	-	-	gi|2895490|gb|AAC38954.1|/1.62956e-18/mannitol-1-phosphatase [Eimeria tenella]
Unigene25947_Madu-A	203	0	1	0.01	1.163660384	6.862526256	Up	0.453142	0.609855915	-	-	-	-	-
Unigene26320_Madu-A	203	0	1	0.01	1.163660384	6.862526256	Up	0.453142	0.600194779	-	-	-	-	-
Unigene8854_Madu-A	204	0	1	0.01	1.157956166	6.855436832	Up	0.453142	0.611804165	-	-	-	-	-
CL686.Contig1_Madu-A	204	0	1	0.01	1.157956166	6.855436832	Up	0.453142	0.610975307	K01262|1|1e-07|55.1|bfo:BRAFLDRAFT_63920|Xaa-Pro aminopeptidase [EC:3.4.11.9]	-	-	-	gi|156339919|ref|XP_001620301.1|/1.83844e-09/hypothetical protein NEMVEDRAFT_v1g3999 [Nematostella vectensis]
Unigene7690_Madu-A	408	0	2	0.01	1.157956166	6.855436832	Up	0.215694	0.363142772	-	-	-	-	-
Unigene26781_Madu-A	204	0	1	0.01	1.157956166	6.855436832	Up	0.453142	0.601511788	-	-	-	-	-
Unigene26120_Madu-A	205	0	1	0.01	1.152307599	6.848382074	Up	0.453142	0.610361798	-	-	-	-	-
Unigene26563_Madu-A	205	0	1	0.01	1.152307599	6.848382074	Up	0.453142	0.609882519	-	-	-	-	-
Unigene26273_Madu-A	205	0	1	0.01	1.152307599	6.848382074	Up	0.453142	0.600323642	-	-	-	-	-
Unigene25156_Madu-A	205	0	1	0.01	1.152307599	6.848382074	Up	0.453142	0.599988712	-	-	-	-	-
Unigene9158_Madu-A	206	0	1	0.01	1.146713873	6.841361646	Up	0.453142	0.609616578	-	-	-	-	-
Unigene26284_Madu-A	206	0	1	0.01	1.146713873	6.841361646	Up	0.453142	0.60852864	-	-	-	-	-
CL2780.Contig3_Madu-A	618	0	3	0.01	1.146713873	6.841361646	Up	0.102669	0.206019121	-	-	-	-	-
Unigene2868_Madu-A	206	0	1	0.01	1.146713873	6.841361646	Up	0.453142	0.603016606	-	-	-	-	-
CL918.Contig1_Madu-A	206	0	1	0.01	1.146713873	6.841361646	Up	0.453142	0.602107627	-	-	-	-	-
Unigene2747_Madu-A	206	0	1	0.01	1.146713873	6.841361646	Up	0.453142	0.60192616	-	-	GO:0016787//hydrolase activity	-	gi|37105935|gb|AAQ88311.1|/1.65449e-18/myosin B [Gregarina polymorpha]
Unigene6503_Madu-A	206	0	1	0.01	1.146713873	6.841361646	Up	0.453142	0.601149681	-	-	-	-	-
Unigene3455_Madu-A	414	0	2	0.01	1.141174193	6.834375216	Up	0.215694	0.365697164	K00031|1|6e-50|195|bfo:BRAFLDRAFT_115608|isocitrate dehydrogenase [EC:1.1.1.42]	-	GO:0051287//NAD binding;GO:0004450//isocitrate dehydrogenase (NADP+) activity;GO:0000287//magnesium ion binding	GO:0006099//tricarboxylic acid cycle;GO:0006102//isocitrate metabolic process	gi|294944027|ref|XP_002784050.1|/1.59369e-50/isocitrate dehydrogenase, putative [Perkinsus marinus ATCC 50983]
Unigene4764_Madu-A	207	0	1	0.01	1.141174193	6.834375216	Up	0.453142	0.60858162	-	-	GO:0004707//MAP kinase activity;GO:0005524//ATP binding	GO:0000165//MAPK cascade;GO:0006468//protein phosphorylation	gi|340708105|pdb|3RP9|A/1.65066e-26/Chain A, Crystal Structure Of The Apo Mapk From Toxoplasma Gondii, 25.M01780 Or Tgme49_007820
CL1545.Contig2_Madu-A	207	0	1	0.01	1.141174193	6.834375216	Up	0.453142	0.60715439	K05117|1|4e-06|50.1|cfa:483060|c-mer proto-oncogene tyrosine kinase [EC:2.7.10.1]	GO:0005887//integral to plasma membrane	-	GO:0042675//compound eye cone cell differentiation;GO:0050931//pigment cell differentiation;GO:0046533//negative regulation of photoreceptor cell differentiation	gi|270013708|gb|EFA10156.1|/2.2971e-28/hypothetical protein TcasGA2_TC012344 [Tribolium castaneum]
Unigene26419_Madu-A	208	0	1	0.01	1.135687778	6.827422455	Up	0.453142	0.610441751	-	-	-	-	-
Unigene4367_Madu-A	208	0	1	0.01	1.135687778	6.827422455	Up	0.453142	0.606759124	-	-	-	-	gi|380020781|ref|XP_003694257.1|/1.89227e-06/PREDICTED: arginine deiminase-like [Apis florea]
CL2783.Contig1_Madu-A	208	0	1	0.01	1.135687778	6.827422455	Up	0.453142	0.6064959	-	-	-	-	-
Unigene5650_Madu-A	208	0	1	0.01	1.135687778	6.827422455	Up	0.453142	0.602600732	-	-	-	-	gi|270006665|gb|EFA03113.1|/5.11741e-28/hypothetical protein TcasGA2_TC013023 [Tribolium castaneum]
Unigene4598_Madu-A	208	0	1	0.01	1.135687778	6.827422455	Up	0.453142	0.602237313	-	-	-	-	-
Unigene26664_Madu-A	208	0	1	0.01	1.135687778	6.827422455	Up	0.453142	0.601356546	-	-	-	-	gi|124808994|ref|XP_001348461.1|/2.24131e-07/conserved Plasmodium protein, unknown function [Plasmodium falciparum 3D7]
CL2354.Contig3_Madu-A	208	0	1	0.01	1.135687778	6.827422455	Up	0.453142	0.601123833	-	-	-	-	-
Unigene6546_Madu-A	209	0	1	0.01	1.130253865	6.820503041	Up	0.453142	0.61169709	-	-	-	-	-
Unigene3082_Madu-A	209	0	1	0.01	1.130253865	6.820503041	Up	0.453142	0.609271201	K05320|1|8e-21|99.0|dwi:Dwil_GK14646|potassium voltage-gated channel Shaw-related subfamily C, invertebrate	GO:0008076//voltage-gated potassium channel complex	GO:0005249//voltage-gated potassium channel activity	GO:0034765//regulation of ion transmembrane transport;GO:0051260//protein homooligomerization;GO:0071805//potassium ion transmembrane transport;GO:0030431//sleep	gi|270012488|gb|EFA08936.1|/1.10422e-22/hypothetical protein TcasGA2_TC006643 [Tribolium castaneum]
Unigene2569_Madu-A	209	0	1	0.01	1.130253865	6.820503041	Up	0.453142	0.608740616	-	-	-	-	-
Unigene26277_Madu-A	209	0	1	0.01	1.130253865	6.820503041	Up	0.453142	0.607233505	-	-	-	-	-
Unigene3077_Madu-A	209	0	1	0.01	1.130253865	6.820503041	Up	0.453142	0.605812583	-	-	-	-	-
Unigene26497_Madu-A	209	0	1	0.01	1.130253865	6.820503041	Up	0.453142	0.605104613	K05658|1|1e-12|72.0|cbr:CBG05664|ATP-binding cassette, subfamily B (MDR/TAP), member 1;K05659|5|6e-12|69.3|ssc:100144586|ATP-binding cassette, subfamily B (MDR/TAP), member 4	-	GO:0017111//nucleoside-triphosphatase activity	GO:0009792//embryo development ending in birth or egg hatching	gi|341893203|gb|EGT49138.1|/6.07312e-13/CBN-PGP-9 protein [Caenorhabditis brenneri]
Unigene7548_Madu-A	209	0	1	0.01	1.130253865	6.820503041	Up	0.453142	0.604764329	-	-	-	-	gi|145489075|ref|XP_001430540.1|/1.88789e-14/hypothetical protein [Paramecium tetraurelia strain d4-2]
Unigene5800_Madu-A	209	0	1	0.01	1.130253865	6.820503041	Up	0.453142	0.603928333	-	-	-	-	-
Unigene11280_Madu-A	590	124	12691	45.0981653	5081.198013	6.815956134	Up	0	0	-	-	-	-	gi|91082677|ref|XP_971398.1|/1.21787e-49/PREDICTED: similar to vitellogenin [Tribolium castaneum]
CL1798.Contig1_Madu-A	210	0	1	0.01	1.124871704	6.813616656	Up	0.453142	0.611884497	-	-	-	-	-
Unigene25826_Madu-A	210	0	1	0.01	1.124871704	6.813616656	Up	0.453142	0.610521725	-	-	-	-	-
Unigene5842_Madu-A	210	0	1	0.01	1.124871704	6.813616656	Up	0.453142	0.609430557	K00069|1|6e-07|52.8|tca:661015|15-hydroxyprostaglandin dehydrogenase (NAD) [EC:1.1.1.141]	-	-	-	gi|91092116|ref|XP_972298.1|/5.50566e-06/PREDICTED: similar to AGAP001753-PA [Tribolium castaneum]
Unigene6449_Madu-A	210	0	1	0.01	1.124871704	6.813616656	Up	0.453142	0.60847567	-	-	-	-	gi|270014804|gb|EFA11252.1|/2.91147e-07/hypothetical protein TcasGA2_TC010786 [Tribolium castaneum]
Unigene4806_Madu-A	210	0	1	0.01	1.124871704	6.813616656	Up	0.453142	0.605130805	K02183|1|1e-16|84.7|hmg:100200547|calmodulin	-	GO:0032440//2-alkenal reductase [NAD(P)] activity;GO:0005509//calcium ion binding	GO:0055114//oxidation-reduction process	gi|237835921|ref|XP_002367258.1|/6.91373e-17/calmodulin [Toxoplasma gondii ME49]
CL3907.Contig1_Madu-A	210	0	1	0.01	1.124871704	6.813616656	Up	0.453142	0.604999869	-	-	-	-	-
Unigene3017_Madu-A	210	0	1	0.01	1.124871704	6.813616656	Up	0.453142	0.604947511	-	-	-	-	-
Unigene4567_Madu-A	210	0	1	0.01	1.124871704	6.813616656	Up	0.453142	0.602418968	-	-	-	-	gi|195587038|ref|XP_002083272.1|/2.91935e-07/GD13643 [Drosophila simulans]
CL54.Contig3_Madu-A	211	0	1	0.01	1.119540559	6.806762985	Up	0.453142	0.611082131	-	-	-	-	gi|270009639|gb|EFA06087.1|/3.80396e-15/hypothetical protein TcasGA2_TC008924 [Tribolium castaneum]
Unigene4289_Madu-A	633	0	3	0.01	1.119540559	6.806762985	Up	0.102669	0.206650834	K04575|1|8e-13|73.9|nvi:100117052|amyotrophic lateral sclerosis 2 (juvenile)	-	GO:0016740//transferase activity	-	gi|401397907|ref|XP_003880167.1|/2.72045e-32/putative MORN repeat-containing protein [Neospora caninum Liverpool]
Unigene26746_Madu-A	211	0	1	0.01	1.119540559	6.806762985	Up	0.453142	0.610788457	-	-	-	-	-
Unigene3152_Madu-A	211	0	1	0.01	1.119540559	6.806762985	Up	0.453142	0.60602267	-	-	-	-	gi|322779018|gb|EFZ09419.1|/2.47138e-06/hypothetical protein SINV_06165 [Solenopsis invicta]
Unigene26111_Madu-A	211	0	1	0.01	1.119540559	6.806762985	Up	0.453142	0.601796607	K12813|1|7e-09|59.3|tca:659920|pre-mRNA-splicing factor ATP-dependent RNA helicase DHX16 [EC:3.6.4.13]	-	GO:0003676//nucleic acid binding;GO:0005524//ATP binding;GO:0008026//ATP-dependent helicase activity	-	gi|91082873|ref|XP_971279.1|/5.8823e-08/PREDICTED: similar to pre-mRNA-splicing factor ATP-dependent RNA helicase prp22 [Tribolium castaneum]
CL2494.Contig2_Madu-A	423	0	2	0.01	1.116893891	6.80334832	Up	0.215694	0.360917198	K03211|1|6e-09|59.7|dvi:Dvir_GJ17217|ETS translocation variant 6/7	-	-	-	gi|86515326|ref|NP_001034488.1|/1.1772e-24/modulator of activity of ets [Tribolium castaneum]
Unigene25595_Madu-A	212	0	1	0.01	1.114259707	6.799941719	Up	0.453142	0.611509797	-	-	-	-	gi|270015953|gb|EFA12401.1|/1.88279e-14/hypothetical protein TcasGA2_TC016403 [Tribolium castaneum]
Unigene26596_Madu-A	212	0	1	0.01	1.114259707	6.799941719	Up	0.453142	0.606785459	-	-	-	-	gi|270013931|gb|EFA10379.1|/1.81519e-25/hypothetical protein TcasGA2_TC012610 [Tribolium castaneum]
CL1328.Contig1_Madu-A	212	0	1	0.01	1.114259707	6.799941719	Up	0.453142	0.604633552	-	-	-	-	-
Unigene2763_Madu-A	212	0	1	0.01	1.114259707	6.799941719	Up	0.453142	0.603198731	-	-	-	-	-
Unigene2830_Madu-A	212	0	1	0.01	1.114259707	6.799941719	Up	0.453142	0.602938586	-	-	-	-	-
Unigene26544_Madu-A	212	0	1	0.01	1.114259707	6.799941719	Up	0.453142	0.600091728	K14388|1|5e-10|63.2|tca:662768|solute carrier family 5 (sodium-coupled monocarboxylate transporter), member 8/12;K14386|4|1e-09|62.0|xtr:448188|solute carrier family 5 (sodium-dependent multivitamin transporter), member 6	GO:0016021//integral to membrane	GO:0008507//sodium:iodide symporter activity	GO:0055085//transmembrane transport	gi|357631023|gb|EHJ78762.1|/4.33048e-19/sodium/solute symporter [Danaus plexippus]
Unigene25639_Madu-A	213	0	1	0.01	1.109028441	6.793152553	Up	0.453142	0.604581257	K15293|1|2e-19|94.0|tca:658165|protein unc-13	-	-	-	gi|270015466|gb|EFA11914.1|/2.1492e-18/hypothetical protein TcasGA2_TC004071 [Tribolium castaneum]
Unigene26052_Madu-A	213	0	1	0.01	1.109028441	6.793152553	Up	0.453142	0.600994626	-	-	-	-	-
Unigene14579_Madu-A	427	0	2	0.01	1.106431184	6.789769914	Up	0.215694	0.364915074	-	-	-	-	-
Unigene2614_Madu-A	214	0	1	0.01	1.103846065	6.786395187	Up	0.453142	0.61092191	K11453|1|8e-07|52.4|tca:663137|chromobox protein 6	-	-	-	gi|270014283|gb|EFA10731.1|/7.1712e-06/polycomb [Tribolium castaneum]
Unigene25918_Madu-A	214	0	1	0.01	1.103846065	6.786395187	Up	0.453142	0.608502154	-	-	-	-	-
Unigene26743_Madu-A	214	0	1	0.01	1.103846065	6.786395187	Up	0.453142	0.605576409	K06546|1|3e-06|50.4|der:Dere_GG15405|CD164 antigen;K06265|2|4e-06|50.1|ame:408826|dystroglycan 1	-	-	-	gi|167531197|ref|XP_001748164.1|/1.88716e-06/hypothetical protein [Monosiga brevicollis MX1]
Unigene21602_Madu-A	214	0	1	0.01	1.103846065	6.786395187	Up	0.453142	0.602263257	-	-	-	-	-
Unigene19045_Madu-A	214	0	1	0.01	1.103846065	6.786395187	Up	0.453142	0.601408285	-	-	-	-	-
Unigene2885_Madu-A	214	0	1	0.01	1.103846065	6.786395187	Up	0.453142	0.601097987	-	-	-	-	-
CL3017.Contig1_Madu-A	429	0	2	0.01	1.101272997	6.783028336	Up	0.215694	0.365436095	-	-	-	-	-
Unigene8207_Madu-A	429	0	2	0.01	1.101272997	6.783028336	Up	0.215694	0.360995513	-	-	-	-	gi|328698737|ref|XP_003240720.1|/2.00408e-08/PREDICTED: hypothetical protein LOC100574500 [Acyrthosiphon pisum]
Unigene6728_Madu-A	215	0	1	0.01	1.098711897	6.779669324	Up	0.453142	0.610575053	-	-	-	-	-
Unigene25322_Madu-A	215	0	1	0.01	1.098711897	6.779669324	Up	0.453142	0.609962347	-	-	-	-	-
Unigene26773_Madu-A	215	0	1	0.01	1.098711897	6.779669324	Up	0.453142	0.608422708	-	-	-	-	-
Unigene2770_Madu-A	215	0	1	0.01	1.098711897	6.779669324	Up	0.453142	0.608210954	-	-	-	-	-
Unigene6149_Madu-A	215	0	1	0.01	1.098711897	6.779669324	Up	0.453142	0.606338075	-	-	-	-	-
Unigene2685_Madu-A	215	0	1	0.01	1.098711897	6.779669324	Up	0.453142	0.600478352	K04462|1|1e-07|55.1|xla:734157|ecotropic virus integration site 1 protein	GO:0005622//intracellular	GO:0008270//zinc ion binding;GO:0003676//nucleic acid binding	-	gi|270012294|gb|EFA08742.1|/1.5822e-29/hypothetical protein TcasGA2_TC006417 [Tribolium castaneum]
Unigene3056_Madu-A	215	0	1	0.01	1.098711897	6.779669324	Up	0.453142	0.599962964	-	-	-	-	-
Unigene6287_Madu-A	216	0	1	0.01	1.093625268	6.772974671	Up	0.453142	0.604215446	-	-	-	-	-
Unigene26691_Madu-A	216	0	1	0.01	1.093625268	6.772974671	Up	0.453142	0.603120664	-	-	-	-	-
Unigene26598_Madu-A	216	0	1	0.01	1.093625268	6.772974671	Up	0.453142	0.601382414	K03242|1|2e-21|100|cin:100179499|translation initiation factor 2 subunit 3	GO:0005850//eukaryotic translation initiation factor 2 complex	GO:0003743//translation initiation factor activity;GO:0004781//sulfate adenylyltransferase (ATP) activity;GO:0003924//GTPase activity;GO:0005525//GTP binding	GO:0006413//translational initiation;GO:0006184//GTP catabolic process	gi|294882274|ref|XP_002769666.1|/5.26709e-25/translation initiation factor eIF-2, putative [Perkinsus marinus ATCC 50983]
Unigene2743_Madu-A	217	0	1	0.01	1.08858552	6.766310941	Up	0.453142	0.609032323	-	-	-	-	gi|397789245|gb|AFO67212.1|/8.69852e-12/integrase, partial [Drosophila simulans]
CL1302.Contig2_Madu-A	217	0	1	0.01	1.08858552	6.766310941	Up	0.453142	0.605366631	-	-	-	-	gi|119114644|ref|XP_001238150.1|/6.45095e-07/AGAP010215-PA [Anopheles gambiae str. PEST]
Unigene25079_Madu-A	217	0	1	0.01	1.08858552	6.766310941	Up	0.453142	0.605156999	-	-	-	-	-
Unigene26314_Madu-A	217	0	1	0.01	1.08858552	6.766310941	Up	0.453142	0.602548788	-	-	-	-	-
Unigene25075_Madu-A	218	0	1	0.01	1.083592009	6.759677849	Up	0.453142	0.606996222	-	-	-	-	-
CL2011.Contig1_Madu-A	218	0	1	0.01	1.083592009	6.759677849	Up	0.453142	0.603667558	-	-	-	-	-
Unigene13594_Madu-A	218	0	1	0.01	1.083592009	6.759677849	Up	0.453142	0.603328888	-	-	-	-	gi|307176436|gb|EFN65999.1|/3.20157e-06/hypothetical protein EAG_08505 [Camponotus floridanus]
Unigene24587_Madu-A	219	0	1	0.01	1.0786441	6.753075114	Up	0.453142	0.608449188	-	-	-	-	-
Unigene26488_Madu-A	219	0	1	0.01	1.0786441	6.753075114	Up	0.453142	0.607550171	-	-	-	-	gi|198412971|ref|XP_002119208.1|/2.14252e-10/PREDICTED: similar to Uncharacterized protein K02A2.6 [Ciona intestinalis]
Unigene25315_Madu-A	219	0	1	0.01	1.0786441	6.753075114	Up	0.453142	0.603276818	-	-	-	-	-
Unigene26015_Madu-A	219	0	1	0.01	1.0786441	6.753075114	Up	0.453142	0.60306863	-	-	-	-	-
Unigene8017_Madu-A	439	0	2	0.01	1.076187052	6.749785044	Up	0.215694	0.363341048	-	-	-	-	gi|294944687|ref|XP_002784380.1|/4.53207e-37/conserved hypothetical protein [Perkinsus marinus ATCC 50983]
Unigene2600_Madu-A	220	0	1	0.01	1.073741172	6.74650246	Up	0.453142	0.610122064	-	-	-	-	gi|270009008|gb|EFA05456.1|/2.35787e-25/hypothetical protein TcasGA2_TC015637 [Tribolium castaneum]
Unigene26129_Madu-A	220	0	1	0.01	1.073741172	6.74650246	Up	0.453142	0.606048942	-	-	-	-	gi|156339309|ref|XP_001620137.1|/1.93783e-11/hypothetical protein NEMVEDRAFT_v1g48053 [Nematostella vectensis]
Unigene5763_Madu-A	220	0	1	0.01	1.073741172	6.74650246	Up	0.453142	0.604189333	-	-	GO:0005488//binding	GO:0044260;GO:0044238//primary metabolic process	gi|328702013|ref|XP_003241778.1|/8.10059e-18/PREDICTED: hypothetical protein LOC100573291 [Acyrthosiphon pisum]
Unigene5584_Madu-A	220	0	1	0.01	1.073741172	6.74650246	Up	0.453142	0.60296459	-	-	-	-	gi|270002106|gb|EEZ98553.1|/3.52194e-13/hypothetical protein TcasGA2_TC001060 [Tribolium castaneum]
CL26.Contig3_Madu-A	220	0	1	0.01	1.073741172	6.74650246	Up	0.453142	0.600400987	-	-	-	-	-
Unigene2741_Madu-A	221	0	1	0.01	1.068882615	6.739959614	Up	0.453142	0.611563298	-	-	-	-	-
Unigene2672_Madu-A	221	0	1	0.01	1.068882615	6.739959614	Up	0.453142	0.607075296	-	-	-	-	-
Unigene4094_Madu-A	221	0	1	0.01	1.068882615	6.739959614	Up	0.453142	0.602704647	-	-	-	-	-
Unigene26633_Madu-A	222	0	1	0.01	1.064067828	6.733446307	Up	0.453142	0.612072019	-	-	-	-	-
Unigene26727_Madu-A	222	0	1	0.01	1.064067828	6.733446307	Up	0.453142	0.607418187	K09228|1|5e-06|49.7|cfa:100687206|KRAB domain-containing zinc finger protein;K04462|3|7e-06|49.3|spu:593671|ecotropic virus integration site 1 protein	-	-	-	gi|307179887|gb|EFN68044.1|/1.4797e-11/Longitudinals lacking protein, isoforms A/B/D/L [Camponotus floridanus]
Unigene16734_Madu-A	222	0	1	0.01	1.064067828	6.733446307	Up	0.453142	0.60387616	K10380|1|4e-07|53.5|tca:100142605|ankyrin	-	-	-	gi|189235951|ref|XP_001809144.1|/3.19285e-06/PREDICTED: similar to ankyrin 2,3/unc44 [Tribolium castaneum]
Unigene26726_Madu-A	222	0	1	0.01	1.064067828	6.733446307	Up	0.453142	0.603511202	-	-	-	-	-
Unigene10967_Madu-A	667	0	3	0.01	1.062472524	6.731281723	Up	0.102669	0.205965537	-	-	-	-	-
CL1276.Contig1_Madu-A	223	0	1	0.01	1.059296224	6.726962274	Up	0.453142	0.60916501	K03909|1|1e-06|51.6|ptr:470603|tissue factor pathway inhibitor	-	-	-	gi|55976207|sp|Q9TWG0.1|KC1_ANESU/7.11294e-06/RecName: Full=Kunitz-type proteinase inhibitor kalicludin-1; AltName: Full=AsKC1; AltName: Full=Kalicludine-1
CL681.Contig2_Madu-A	223	0	1	0.01	1.059296224	6.726962274	Up	0.453142	0.607840738	-	-	-	-	-
Unigene26399_Madu-A	223	0	1	0.01	1.059296224	6.726962274	Up	0.453142	0.601253096	-	-	-	-	-
Unigene5072_Madu-A	225	0	1	0.01	1.049880257	6.714080982	Up	0.453142	0.612179226	-	GO:0005634//nucleus	GO:0005488//binding	GO:0006355//regulation of transcription, DNA-dependent;GO:0008045//motor neuron axon guidance	gi|270010376|gb|EFA06824.1|/8.34054e-23/hypothetical protein TcasGA2_TC009766 [Tribolium castaneum]
Unigene6549_Madu-A	225	0	1	0.01	1.049880257	6.714080982	Up	0.453142	0.609722927	-	-	-	-	-
Unigene25597_Madu-A	225	0	1	0.01	1.049880257	6.714080982	Up	0.453142	0.605681353	-	-	-	-	-
Unigene25888_Madu-A	225	0	1	0.01	1.049880257	6.714080982	Up	0.453142	0.605497725	-	-	-	-	-
Unigene22856_Madu-A	226	0	1	0.01	1.045234769	6.707683211	Up	0.453142	0.60924465	-	-	-	-	-
Unigene22290_Madu-A	226	0	1	0.01	1.045234769	6.707683211	Up	0.453142	0.606680133	-	-	-	-	-
Unigene16049_Madu-A	226	0	1	0.01	1.045234769	6.707683211	Up	0.453142	0.601693006	K05850|1|1e-12|72.0|dsi:Dsim_GD24384|Ca2+ transporting ATPase, plasma membrane [EC:3.6.3.8]	GO:0005622//intracellular	GO:0008270//zinc ion binding;GO:0003676//nucleic acid binding	-	gi|383854838|ref|XP_003702927.1|/1.50883e-40/PREDICTED: uncharacterized protein LOC100877920 [Megachile rotundata]
Unigene26604_Madu-A	228	0	1	0.01	1.036066043	6.694972159	Up	0.453142	0.605628876	-	-	-	-	gi|345489949|ref|XP_001600903.2|/6.38343e-15/PREDICTED: hypothetical protein LOC100116395 [Nasonia vitripennis]
Unigene639_Madu-A	228	0	1	0.01	1.036066043	6.694972159	Up	0.453142	0.602626707	-	-	-	-	-
Unigene2931_Madu-A	228	0	1	0.01	1.036066043	6.694972159	Up	0.453142	0.601434157	K15837|1|1e-08|58.2|dre:393410|G-protein signaling modulator 2	-	-	-	gi|270008593|gb|EFA05041.1|/2.25464e-36/hypothetical protein TcasGA2_TC015132 [Tribolium castaneum]
Unigene3052_Madu-A	229	0	1	0.01	1.031541737	6.688658385	Up	0.453142	0.6076558	-	-	-	-	-
CL2411.Contig3_Madu-A	458	0	2	0.01	1.031541737	6.688658385	Up	0.215694	0.36347997	-	-	-	-	-
Unigene24832_Madu-A	229	0	1	0.01	1.031541737	6.688658385	Up	0.453142	0.601175531	-	-	-	-	-
CL2999.Contig2_Madu-A	229	0	1	0.01	1.031541737	6.688658385	Up	0.453142	0.600040216	-	-	-	-	-
Unigene4489_Madu-A	230	0	1	0.01	1.027056773	6.682372123	Up	0.453142	0.611991638	-	-	-	-	-
Unigene26313_Madu-A	230	0	1	0.01	1.027056773	6.682372123	Up	0.453142	0.611911279	-	-	-	-	-
CL2146.Contig1_Madu-A	460	0	2	0.01	1.027056773	6.682372123	Up	0.215694	0.365556542	-	-	-	-	gi|258679418|ref|NP_001158280.1|/1.38021e-11/cytochrome c oxidase assembly factor-like [Tribolium castaneum]
Unigene7618_Madu-A	230	0	1	0.01	1.027056773	6.682372123	Up	0.453142	0.611269161	-	-	-	-	-
CL874.Contig2_Madu-A	230	0	1	0.01	1.027056773	6.682372123	Up	0.453142	0.60283459	-	-	-	-	gi|328700460|ref|XP_003241266.1|/2.10938e-26/PREDICTED: hypothetical protein LOC100571440 [Acyrthosiphon pisum]
Unigene22899_Madu-A	230	0	1	0.01	1.027056773	6.682372123	Up	0.453142	0.602782606	-	-	-	-	-
Unigene15031_Madu-A	230	0	1	0.01	1.027056773	6.682372123	Up	0.453142	0.602211371	-	-	-	-	-
CL2981.Contig2_Madu-A	230	0	1	0.01	1.027056773	6.682372123	Up	0.453142	0.60078801	-	-	-	-	-
Unigene26715_Madu-A	231	0	1	0.01	1.02261064	6.676113132	Up	0.453142	0.604424426	-	-	-	-	-
Unigene2621_Madu-A	231	0	1	0.01	1.02261064	6.676113132	Up	0.453142	0.603902246	-	-	-	-	-
Unigene26636_Madu-A	232	0	1	0.01	1.018202836	6.669881178	Up	0.453142	0.610841831	-	-	-	-	-
Unigene26752_Madu-A	233	0	1	0.01	1.013832866	6.663676029	Up	0.453142	0.600633141	-	-	-	-	-
Unigene490_Madu-A	234	0	1	0.01	1.009500247	6.657497454	Up	0.453142	0.608952739	-	-	-	-	-
Unigene7909_Madu-A	234	0	1	0.01	1.009500247	6.657497454	Up	0.453142	0.60531421	-	-	-	-	-
Unigene26039_Madu-A	235	0	1	0.01	1.005204502	6.651345227	Up	0.453142	0.609085391	-	-	-	-	-
Unigene25724_Madu-A	235	0	1	0.01	1.005204502	6.651345227	Up	0.453142	0.606969869	-	-	-	-	-
Unigene26703_Madu-A	235	0	1	0.01	1.005204502	6.651345227	Up	0.453142	0.60646959	-	-	-	-	-
Unigene7830_Madu-A	236	0	1	0.01	1.00094516	6.645219124	Up	0.453142	0.610735092	-	-	-	-	-
Unigene2737_Madu-A	236	0	1	0.01	1.00094516	6.645219124	Up	0.453142	0.606522212	-	-	-	-	-
Unigene6585_Madu-A	236	0	1	0.01	1.00094516	6.645219124	Up	0.453142	0.600581536	-	-	-	-	-
Unigene5674_Madu-A	236	0	1	0.01	1.00094516	6.645219124	Up	0.453142	0.60027209	-	-	-	-	-
Unigene25591_Madu-A	237	0	1	0.01	0.996721763	6.639118925	Up	0.453142	0.61062839	-	-	-	-	-
Unigene25367_Madu-A	237	0	1	0.01	0.996721763	6.639118925	Up	0.453142	0.606732792	K09577|1|8e-17|85.5|dmo:Dmoj_GI20465|FK506-binding protein 14 [EC:5.2.1.8];K09571|2|1e-16|85.1|bmy:Bm1_56870|FK506-binding protein 4/5 [EC:5.2.1.8];K06269|3|1e-16|84.7|tca:656485|protein phosphatase 1, catalytic subunit [EC:3.1.3.16]	-	-	GO:0044267//cellular protein metabolic process	gi|156082411|ref|XP_001608690.1|/5.91177e-21/peptidylprolyl isomerase [Babesia bovis T2Bo]
Unigene26767_Madu-A	238	0	1	0.01	0.992533857	6.63304441	Up	0.453142	0.611429564	-	-	-	-	-
Unigene2932_Madu-A	238	0	1	0.01	0.992533857	6.63304441	Up	0.453142	0.607708628	-	-	-	-	-
Unigene26599_Madu-A	238	0	1	0.01	0.992533857	6.63304441	Up	0.453142	0.601744802	-	-	GO:0046872//metal ion binding;GO:0016616//oxidoreductase activity, acting on the CH-OH group of donors, NAD or NADP as acceptor	-	gi|401422349|ref|XP_003875662.1|/1.27209e-15/putative NADP-dependent alcohol dehydrogenase [Leishmania mexicana MHOM/GT/2001/U1103]
Unigene26512_Madu-A	239	0	1	0.01	0.988380995	6.626995366	Up	0.453142	0.608767123	K09493|1|1e-12|72.0|acs:100555839|T-complex protein 1 subunit alpha	GO:0005737//cytoplasm	GO:0051082//unfolded protein binding;GO:0005524//ATP binding;GO:0016740//transferase activity	GO:0006457//protein folding	gi|389615184|dbj|BAM20579.1|/5.00235e-12/chaperonin, partial [Papilio polytes]
Unigene4292_Madu-A	239	0	1	0.01	0.988380995	6.626995366	Up	0.453142	0.608184495	-	-	-	-	-
Unigene25577_Madu-A	239	0	1	0.01	0.988380995	6.626995366	Up	0.453142	0.604346042	-	-	-	-	-
Unigene26526_Madu-A	239	0	1	0.01	0.988380995	6.626995366	Up	0.453142	0.604084906	K08017|1|1e-13|74.7|hmg:100197999|advillin;K03010|2|6e-13|72.8|hmg:100208869|DNA-directed RNA polymerase II subunit RPB2 [EC:2.7.7.6];K05658|3|1e-11|68.2|hmg:100213972|ATP-binding cassette, subfamily B (MDR/TAP), member 1;K02370|4|2e-11|67.4|hmg:100212160|alpha-1,4-N-acetylglucosaminyltransferase EXTL3 [EC:2.4.1.223 2.4.1.224];K15121|5|3e-08|57.0|hmg:100203878|solute carrier family 25, member 44	-	-	-	gi|270015549|gb|EFA11997.1|/4.67121e-18/hypothetical protein TcasGA2_TC005147 [Tribolium castaneum]
Unigene26585_Madu-A	239	0	1	0.01	0.988380995	6.626995366	Up	0.453142	0.603094646	-	-	-	-	-
CL3681.Contig2_Madu-A	719	0	3	0.01	0.985631674	6.622976714	Up	0.102669	0.205684675	K12460|1|1e-96|352|tca:100141654|ankyrin repeat-rich membrane spanning protein	-	GO:0032440//2-alkenal reductase [NAD(P)] activity	GO:0055114//oxidation-reduction process	gi|270013710|gb|EFA10158.1|/3.50406e-96/hypothetical protein TcasGA2_TC012347 [Tribolium castaneum]
Unigene25872_Madu-A	241	0	1	0.01	0.980178663	6.614972837	Up	0.453142	0.605419062	-	-	-	-	-
Unigene26593_Madu-A	242	0	1	0.01	0.976128338	6.608998936	Up	0.453142	0.609350869	-	-	-	-	-
Unigene7121_Madu-A	242	0	1	0.01	0.976128338	6.608998936	Up	0.453142	0.608369756	-	-	-	-	-
Unigene26330_Madu-A	242	0	1	0.01	0.976128338	6.608998936	Up	0.453142	0.605235594	-	-	-	-	-
Unigene7265_Madu-A	243	0	1	0.01	0.972111349	6.60304967	Up	0.453142	0.612232844	-	-	-	-	-
Unigene10098_Madu-A	243	0	1	0.01	0.972111349	6.60304967	Up	0.453142	0.607470973	K10404|1|6e-31|132|tca:660983|kinesin family member 26	-	-	-	gi|270005919|gb|EFA02367.1|/5.29029e-30/hypothetical protein TcasGA2_TC008042 [Tribolium castaneum]
Unigene2893_Madu-A	243	0	1	0.01	0.972111349	6.60304967	Up	0.453142	0.602652685	-	-	-	-	-
Unigene6166_Madu-A	243	0	1	0.01	0.972111349	6.60304967	Up	0.453142	0.601977996	-	-	-	-	-
Unigene24326_Madu-A	244	0	1	0.01	0.968127286	6.597124836	Up	0.453142	0.61183094	-	-	-	-	-
Unigene4776_Madu-A	244	0	1	0.01	0.968127286	6.597124836	Up	0.453142	0.611723855	K09487|1|2e-12|70.9|bmy:Bm1_39715|heat shock protein 90kDa beta	GO:0043231//intracellular membrane-bounded organelle;GO:0044444//cytoplasmic part	GO:0005488//binding	GO:0044267//cellular protein metabolic process	gi|407832363|gb|EKF98429.1|/3.11588e-14/lipophosphoglycan biosynthetic protein [Trypanosoma cruzi]
Unigene11246_Madu-A	244	0	1	0.01	0.968127286	6.597124836	Up	0.453142	0.609324311	-	-	-	-	gi|91076820|ref|XP_974470.1|/3.93431e-25/PREDICTED: similar to Kal-1 protein [Tribolium castaneum]
Unigene6803_Madu-A	244	0	1	0.01	0.968127286	6.597124836	Up	0.453142	0.605970135	-	-	-	-	-
Unigene25923_Madu-A	244	0	1	0.01	0.968127286	6.597124836	Up	0.453142	0.604816655	-	-	-	-	-
Unigene21922_Madu-A	245	0	1	0.01	0.964175746	6.591224234	Up	0.453142	0.612152421	-	-	-	-	-
CL3900.Contig1_Madu-A	245	0	1	0.01	0.964175746	6.591224234	Up	0.453142	0.606364373	-	-	-	-	-
CL3543.Contig1_Madu-A	245	0	1	0.01	0.964175746	6.591224234	Up	0.453142	0.604659703	-	-	-	-	-
Unigene25320_Madu-A	246	0	1	0.01	0.960256333	6.585347668	Up	0.453142	0.603745767	-	-	-	-	-
Unigene5703_Madu-A	246	0	1	0.01	0.960256333	6.585347668	Up	0.453142	0.601900245	-	-	-	-	gi|91087787|ref|XP_966739.1|/3.54853e-26/PREDICTED: similar to shavenoid CG13209-PA [Tribolium castaneum]
CL2213.Contig1_Madu-A	246	0	1	0.01	0.960256333	6.585347668	Up	0.453142	0.600297865	-	-	-	-	-
Unigene6727_Madu-A	248	0	1	0.01	0.95251233	6.573665863	Up	0.453142	0.611777393	-	-	-	-	-
Unigene26769_Madu-A	248	0	1	0.01	0.95251233	6.573665863	Up	0.453142	0.608237415	K01835|1|1e-24|111|spu:575075|phosphoglucomutase [EC:5.4.2.2]	-	GO:0046872//metal ion binding	-	gi|358337844|dbj|GAA56181.1|/1.54412e-24/phosphoglucomutase-1 [Clonorchis sinensis]
Unigene26042_Madu-A	248	0	1	0.01	0.95251233	6.573665863	Up	0.453142	0.608078682	-	-	-	-	-
Unigene8171_Madu-A	248	0	1	0.01	0.95251233	6.573665863	Up	0.453142	0.601848422	-	GO:0005912//adherens junction;GO:0031410//cytoplasmic vesicle;GO:0005887//integral to plasma membrane	GO:0005372//water transmembrane transporter activity;GO:0005261//cation channel activity	GO:0055085//transmembrane transport;GO:0007498//mesoderm development;GO:0016337//cell-cell adhesion;GO:0007219//Notch signaling pathway;GO:0048388//endosomal lumen acidification;GO:0046331//lateral inhibition;GO:0007399//nervous system development;GO:0030707//ovarian follicle cell development;GO:0007398//ectoderm development	gi|91092636|ref|XP_968782.1|/1.7667e-20/PREDICTED: similar to aquaporin transporter [Tribolium castaneum]
Unigene25631_Madu-A	248	0	1	0.01	0.95251233	6.573665863	Up	0.453142	0.600169013	-	-	-	-	-
Unigene5777_Madu-A	249	0	1	0.01	0.948686979	6.567860241	Up	0.453142	0.610655062	-	-	-	-	-
Unigene24719_Madu-A	249	0	1	0.01	0.948686979	6.567860241	Up	0.453142	0.609829312	-	-	-	-	-
Unigene14884_Madu-A	249	0	1	0.01	0.948686979	6.567860241	Up	0.453142	0.604372168	-	GO:0005576//extracellular region	GO:0008061//chitin binding	GO:0006030//chitin metabolic process	gi|270297212|ref|NP_001161917.1|/3.92668e-28/cuticular protein analogous to peritrophins 1-F precursor [Tribolium castaneum]
Unigene26729_Madu-A	249	0	1	0.01	0.948686979	6.567860241	Up	0.453142	0.602159495	K02216|1|2e-08|57.8|cbr:CBG06670|serine/threonine-protein kinase Chk1 [EC:2.7.11.1]	-	GO:0004672//protein kinase activity	GO:0040010//positive regulation of growth rate;GO:0007049//cell cycle;GO:0000003//reproduction;GO:0010171//body morphogenesis;GO:0002119//nematode larval development;GO:0009792//embryo development ending in birth or egg hatching	gi|294950023|ref|XP_002786422.1|/1.14514e-19/calcium/calmodulin-dependent protein kinase 2, putative [Perkinsus marinus ATCC 50983]
Unigene4847_Madu-A	250	0	1	0.01	0.944892231	6.562077889	Up	0.453142	0.611483051	-	-	-	-	-
Unigene26725_Madu-A	251	0	1	0.01	0.941127721	6.55631862	Up	0.453142	0.604555113	-	-	-	-	gi|308470674|ref|XP_003097570.1|/1.88666e-14/hypothetical protein CRE_17462 [Caenorhabditis remanei]
Unigene7814_Madu-A	251	0	1	0.01	0.941127721	6.55631862	Up	0.453142	0.602289203	K00327|1|1e-06|52.0|ame:724870|NADPH-ferrihemoprotein reductase [EC:1.6.2.4]	-	GO:0003824//catalytic activity;GO:0005488//binding	-	gi|209879035|ref|XP_002140958.1|/2.81924e-10/pyruvate:NADP+ oxidoreductase protein [Cryptosporidium muris RN66]
Unigene26667_Madu-A	251	0	1	0.01	0.941127721	6.55631862	Up	0.453142	0.600143249	-	-	-	-	-
Unigene26295_Madu-A	252	0	1	0.01	0.937393087	6.55058225	Up	0.453142	0.60752377	-	GO:0005634//nucleus	GO:0003677//DNA binding	GO:0000122//negative regulation of transcription from RNA polymerase II promoter;GO:0048749//compound eye development	gi|167234388|ref|NP_001107817.1|/8.7031e-36/eyegone [Tribolium castaneum]
Unigene4964_Madu-A	252	0	1	0.01	0.937393087	6.55058225	Up	0.453142	0.604921335	-	-	-	-	gi|240848675|ref|NP_001155450.1|/1.35207e-12/coiled-coil-helix-coiled-coil-helix domain containing 2-like [Acyrthosiphon pisum]
Unigene4042_Madu-A	252	0	1	0.01	0.937393087	6.55058225	Up	0.453142	0.603042617	-	-	-	-	-
CL1294.Contig2_Madu-A	253	0	1	0.01	0.933687976	6.544868599	Up	0.453142	0.609909126	-	-	-	-	-
CL2016.Contig1_Madu-A	253	0	1	0.01	0.933687976	6.544868599	Up	0.453142	0.605288002	-	GO:0030126//COPI vesicle coat	GO:0005198//structural molecule activity	GO:0006890//retrograde vesicle-mediated transport, Golgi to ER	gi|91077760|ref|XP_967962.1|/1.06831e-09/PREDICTED: similar to epsilon subunit of coatomer protein complex [Tribolium castaneum]
Unigene25579_Madu-A	253	0	1	0.01	0.933687976	6.544868599	Up	0.453142	0.601952077	-	-	-	-	-
Unigene634_Madu-A	254	0	1	0.01	0.930012039	6.539177487	Up	0.453142	0.610708413	-	-	-	-	gi|91084645|ref|XP_966329.1|/8.73934e-12/PREDICTED: similar to AGAP011167-PA [Tribolium castaneum]
CL1136.Contig1_Madu-A	254	0	1	0.01	0.930012039	6.539177487	Up	0.453142	0.602029842	-	-	-	-	-
Unigene5176_Madu-A	254	0	1	0.01	0.930012039	6.539177487	Up	0.453142	0.601822513	-	-	-	-	-
Unigene3960_Madu-A	254	0	1	0.01	0.930012039	6.539177487	Up	0.453142	0.600865474	-	-	-	-	-
Unigene3919_Madu-A	255	0	1	0.01	0.926364933	6.533508737	Up	0.453142	0.611215712	-	-	-	-	-
Unigene15199_Madu-A	255	0	1	0.01	0.926364933	6.533508737	Up	0.453142	0.608316812	-	-	-	-	gi|270003681|gb|EFA00129.1|/2.37444e-17/hypothetical protein TcasGA2_TC002945 [Tribolium castaneum]
CL2638.Contig1_Madu-A	255	0	1	0.01	0.926364933	6.533508737	Up	0.453142	0.607180759	-	-	-	-	gi|91092400|ref|XP_969218.1|/7.37753e-11/PREDICTED: similar to AGAP001885-PA [Tribolium castaneum]
Unigene7635_Madu-A	255	0	1	0.01	0.926364933	6.533508737	Up	0.453142	0.602730631	-	-	-	-	-
Unigene24368_Madu-A	256	0	1	0.01	0.92274632	6.527862173	Up	0.453142	0.610468407	-	-	-	-	-
Unigene4211_Madu-A	256	0	1	0.01	0.92274632	6.527862173	Up	0.453142	0.603537255	-	-	-	-	-
Unigene2805_Madu-A	256	0	1	0.01	0.92274632	6.527862173	Up	0.453142	0.603224758	K15734|1|2e-06|51.2|nvi:100122990|all-trans-retinol dehydrogenase (NAD+) [EC:1.1.1.105];K11539|2|3e-06|50.4|mdo:100015144|carbonyl reductase 4 [EC:1.1.1.-]	-	GO:0016491//oxidoreductase activity;GO:0000166//nucleotide binding	GO:0055114//oxidation-reduction process	gi|91095123|ref|XP_970890.1|/1.43315e-22/PREDICTED: similar to 3-oxoacyl-[acyl-carrier-protein] reductase [Tribolium castaneum]
CL3708.Contig1_Madu-A	256	0	1	0.01	0.92274632	6.527862173	Up	0.453142	0.602860586	-	-	-	-	-
Unigene25379_Madu-A	257	0	1	0.01	0.919155867	6.522237624	Up	0.453142	0.611938063	-	-	-	-	-
Unigene26425_Madu-A	257	0	1	0.01	0.919155867	6.522237624	Up	0.453142	0.610042195	K12626|1|5e-07|53.1|dre:573047|U6 snRNA-associated Sm-like protein LSm7	-	-	-	gi|340368632|ref|XP_003382855.1|/1.88045e-06/PREDICTED: u6 snRNA-associated Sm-like protein LSm7-like [Amphimedon queenslandica]
CL1014.Contig1_Madu-A	257	0	1	0.01	0.919155867	6.522237624	Up	0.453142	0.600710565	-	-	-	-	-
Unigene25139_Madu-A	258	0	1	0.01	0.915593248	6.516634918	Up	0.453142	0.60802579	-	-	-	-	-
Unigene25174_Madu-A	258	0	1	0.01	0.915593248	6.516634918	Up	0.453142	0.607576575	K05662|1|7e-08|55.8|der:Dere_GG14807|ATP-binding cassette, subfamily B (MDR/TAP), member 7	-	-	-	gi|189237481|ref|XP_001810520.1|/1.3445e-12/PREDICTED: similar to conserved hypothetical protein [Tribolium castaneum]
Unigene26302_Madu-A	259	0	1	0.01	0.912058139	6.511053886	Up	0.453142	0.605733838	-	-	-	-	-
Unigene25832_Madu-A	260	0	1	0.01	0.908550223	6.50549436	Up	0.453142	0.602003918	-	-	-	-	-
Unigene6341_Madu-A	261	0	1	0.01	0.905069187	6.499956177	Up	0.453142	0.602990597	-	-	-	-	-
CL2470.Contig1_Madu-A	261	0	1	0.01	0.905069187	6.499956177	Up	0.453142	0.60239301	K11130|1|3e-22|103|tca:662792|H/ACA ribonucleoprotein complex subunit 3	GO:0005730//nucleolus;GO:0030529//ribonucleoprotein complex	-	GO:0006364//rRNA processing	gi|307212211|gb|EFN88045.1|/2.68759e-21/H/ACA ribonucleoprotein complex subunit 3 [Harpegnathos saltator]
Unigene26622_Madu-A	262	0	1	0.01	0.901614725	6.494439172	Up	0.453142	0.612340107	-	-	-	-	-
Unigene25966_Madu-A	262	0	1	0.01	0.901614725	6.494439172	Up	0.453142	0.60974952	K00939|1|8e-12|68.9|nve:NEMVE_v1g16747|adenylate kinase [EC:2.7.4.3];K13800|2|2e-11|67.4|tca:654848|UMP-CMP kinase [EC:2.7.4.- 2.7.4.14]	-	GO:0016776//phosphotransferase activity, phosphate group as acceptor;GO:0019201//nucleotide kinase activity	GO:0016310//phosphorylation;GO:0009117//nucleotide metabolic process	gi|332374982|gb|AEE62632.1|/1.02655e-12/unknown [Dendroctonus ponderosae]
Unigene26270_Madu-A	262	0	1	0.01	0.901614725	6.494439172	Up	0.453142	0.6008913	-	-	-	-	-
CL2221.Contig2_Madu-A	263	0	1	0.01	0.898186532	6.488943184	Up	0.453142	0.611028714	-	-	-	-	-
CL1529.Contig1_Madu-A	263	0	1	0.01	0.898186532	6.488943184	Up	0.453142	0.608820145	-	-	-	-	-
Unigene5022_Madu-A	263	0	1	0.01	0.898186532	6.488943184	Up	0.453142	0.605917609	-	-	-	-	gi|270002046|gb|EEZ98493.1|/1.74609e-12/hypothetical protein TcasGA2_TC000991 [Tribolium castaneum]
Unigene2739_Madu-A	263	0	1	0.01	0.898186532	6.488943184	Up	0.453142	0.605209393	-	-	-	-	-
Unigene26315_Madu-A	264	0	1	0.01	0.89478431	6.483468054	Up	0.453142	0.607787887	-	-	-	-	-
CL2920.Contig1_Madu-A	528	0	2	0.01	0.89478431	6.483468054	Up	0.215694	0.362411028	K09220|1|8e-12|70.1|ame:412665|IKAROS family zinc finger protein	-	GO:0005488//binding	-	gi|91081013|ref|XP_975219.1|/4.87681e-35/PREDICTED: similar to zinc finger protein [Tribolium castaneum]
Unigene25223_Madu-A	265	0	1	0.01	0.891407766	6.478013624	Up	0.453142	0.609218101	-	-	-	-	-
Unigene16545_Madu-A	265	0	1	0.01	0.891407766	6.478013624	Up	0.453142	0.607391797	-	-	-	-	gi|307215016|gb|EFN89843.1|/4.15384e-06/Cytochrome P450 4c3 [Harpegnathos saltator]
Unigene25928_Madu-A	265	0	1	0.01	0.891407766	6.478013624	Up	0.453142	0.603407009	-	-	-	-	-
Unigene12139_Madu-A	265	0	1	0.01	0.891407766	6.478013624	Up	0.453142	0.600762193	-	-	-	-	-
Unigene11963_Madu-A	454	144	11621	68.06061042	6046.58184	6.47315591	Up	0	0	K06085|1|6e-06|50.1|acs:100554173|synovial sarcoma, X breakpoint 2 interacting protein	-	-	-	gi|91092654|ref|XP_970210.1|/3.29874e-35/PREDICTED: similar to vitellogenin [Tribolium castaneum]
Unigene26421_Madu-A	266	0	1	0.01	0.888056609	6.472579738	Up	0.453142	0.611964849	-	-	-	-	-
Unigene25448_Madu-A	266	0	1	0.01	0.888056609	6.472579738	Up	0.453142	0.60133068	-	-	-	-	gi|328717136|ref|XP_001946195.2|/5.39997e-22/PREDICTED: hypothetical protein LOC100168507 [Acyrthosiphon pisum]
CL1428.Contig1_Madu-A	2135	0	8	0.01	0.885144948	6.467841819	Up	0.00250872	0.009282685	K02678|1|0.0|734|tca:659984|c-ets proto-oncogene protein	-	GO:0005515//protein binding;GO:0000981//sequence-specific DNA binding RNA polymerase II transcription factor activity	GO:0048468//cell development;GO:2000026//regulation of multicellular organismal development;GO:0001751//compound eye photoreceptor cell differentiation;GO:0007169//transmembrane receptor protein tyrosine kinase signaling pathway;GO:0009790//embryo development;GO:0051179//localization;GO:0060446//branching involved in open tracheal system development;GO:0045595//regulation of cell differentiation;…	gi|189239154|ref|XP_971341.2|/0/PREDICTED: similar to Ets domain-containing protein [Tribolium castaneum]
Unigene26094_Madu-A	267	0	1	0.01	0.884730554	6.467166242	Up	0.453142	0.609589997	K15074|1|4e-09|60.1|nvi:100122749|BTB/POZ domain-containing adapter for CUL3-mediated RhoA degradation protein	-	-	-	gi|328698057|ref|XP_003240529.1|/6.82741e-09/PREDICTED: copia protein-like [Acyrthosiphon pisum]
Unigene3031_Madu-A	267	0	1	0.01	0.884730554	6.467166242	Up	0.453142	0.60728626	-	-	-	-	gi|189240756|ref|XP_968999.2|/2.27401e-12/PREDICTED: similar to zinc knuckle domain protein [Tribolium castaneum]
Unigene6436_Madu-A	267	0	1	0.01	0.884730554	6.467166242	Up	0.453142	0.606232903	-	-	-	-	gi|91077406|ref|XP_975353.1|/2.6862e-13/PREDICTED: similar to clip domain serine protease [Tribolium castaneum]
Unigene26668_Madu-A	267	0	1	0.01	0.884730554	6.467166242	Up	0.453142	0.606180331	-	-	-	-	-
Unigene3188_Madu-A	267	0	1	0.01	0.884730554	6.467166242	Up	0.453142	0.603719695	-	-	-	-	gi|270000785|gb|EEZ97232.1|/8.6212e-20/hypothetical protein TcasGA2_TC011030 [Tribolium castaneum]
CL3531.Contig2_Madu-A	267	0	1	0.01	0.884730554	6.467166242	Up	0.453142	0.599911474	-	-	-	-	-
Unigene14325_Madu-A	268	0	1	0.01	0.88142932	6.461772983	Up	0.453142	0.610948607	-	-	-	-	-
Unigene25103_Madu-A	269	0	1	0.01	0.878152632	6.456399811	Up	0.453142	0.606943518	K12882|1|4e-19|93.2|api:100162404|nuclear cap-binding protein subunit 1	-	-	-	gi|328697812|ref|XP_001948762.2|/1.41701e-22/PREDICTED: hypothetical protein LOC100163161 [Acyrthosiphon pisum]
Unigene2563_Madu-A	269	0	1	0.01	0.878152632	6.456399811	Up	0.453142	0.606259193	K11282|1|2e-15|81.3|ptr:450961|nucleosome assembly protein 1-like 4	GO:0005634//nucleus	GO:0005515//protein binding	-	gi|403305604|ref|XP_003943349.1|/1.4203e-14/PREDICTED: nucleosome assembly protein 1-like 4 isoform 2 [Saimiri boliviensis boliviensis]
Unigene26643_Madu-A	269	0	1	0.01	0.878152632	6.456399811	Up	0.453142	0.604502831	K11142|1|1e-09|62.0|cin:100176888|cytosol aminopeptidase [EC:3.4.11.1 3.4.11.5]	-	-	-	gi|221505750|gb|EEE31395.1|/2.86181e-15/cytosol aminopeptidase, putative [Toxoplasma gondii VEG]
Unigene6846_Madu-A	269	0	1	0.01	0.878152632	6.456399811	Up	0.453142	0.603302852	-	-	-	-	-
Unigene26679_Madu-A	270	0	1	0.01	0.874900214	6.451046576	Up	0.453142	0.610201955	-	-	-	-	-
Unigene13271_Madu-A	270	0	1	0.01	0.874900214	6.451046576	Up	0.453142	0.606311778	K10521|1|2e-37|154|tca:661758|ankyrin repeat and BTB/POZ domain-containing protein 2	GO:0005694//chromosome	-	-	gi|270005055|gb|EFA01503.1|/1.32015e-36/hypothetical protein TcasGA2_TC007059 [Tribolium castaneum]
Unigene15445_Madu-A	270	0	1	0.01	0.874900214	6.451046576	Up	0.453142	0.602678665	-	-	-	-	-
Unigene25908_Madu-A	271	0	1	0.01	0.8716718	6.445713132	Up	0.453142	0.60358937	-	-	-	-	-
Unigene25451_Madu-A	272	0	1	0.01	0.868467125	6.440399332	Up	0.453142	0.605996402	-	-	-	-	-
CL2015.Contig1_Madu-A	818	0	3	0.01	0.866343733	6.436867641	Up	0.102669	0.205751477	K11514|1|9e-14|77.8|aag:AaeL_AAEL011330|Borealin;K12740|4|1e-07|57.4|ssc:100523331|NK-tumor recognition protein	-	-	-	gi|91086815|ref|XP_973704.1|/3.14015e-33/PREDICTED: similar to conserved hypothetical protein [Tribolium castaneum]
Unigene22617_Madu-A	273	0	1	0.01	0.865285926	6.435105033	Up	0.453142	0.606416977	K07364|1|9e-22|102|tca:663266|tec protein tyrosine kinase [EC:2.7.10.2]	-	GO:0004672//protein kinase activity;GO:0000166//nucleotide binding	GO:0016310//phosphorylation	gi|189236126|ref|XP_974415.2|/7.73114e-21/PREDICTED: similar to Btk family kinase at 29A CG8049-PE [Tribolium castaneum]
Unigene26296_Madu-A	273	0	1	0.01	0.865285926	6.435105033	Up	0.453142	0.601046302	K02127|1|4e-25|113|api:100158834|F-type H+-transporting ATPase subunit b [EC:3.6.3.14]	GO:0000276//mitochondrial proton-transporting ATP synthase complex, coupling factor F(o)	GO:0015078//hydrogen ion transmembrane transporter activity	GO:0015986//ATP synthesis coupled proton transport	gi|52630941|gb|AAU84934.1|/1.60831e-26/putative ATP synthase-like protein [Toxoptera citricida]
CL2533.Contig2_Madu-A	547	0	2	0.01	0.863704051	6.432465151	Up	0.215694	0.364395537	-	GO:0005737//cytoplasm;GO:0005634//nucleus	-	GO:0007165//signal transduction;GO:0010629//negative regulation of gene expression	gi|91092722|ref|XP_972691.1|/2.70306e-79/PREDICTED: similar to AGAP002691-PA [Tribolium castaneum]
Unigene3185_Madu-A	274	0	1	0.01	0.862127948	6.429830091	Up	0.453142	0.610761773	-	-	-	-	gi|270002046|gb|EEZ98493.1|/6.11486e-34/hypothetical protein TcasGA2_TC000991 [Tribolium castaneum]
Unigene25758_Madu-A	274	0	1	0.01	0.862127948	6.429830091	Up	0.453142	0.605760084	-	-	-	-	-
Unigene26439_Madu-A	274	0	1	0.01	0.862127948	6.429830091	Up	0.453142	0.604267677	-	-	-	-	-
CL1848.Contig1_Madu-A	274	0	1	0.01	0.862127948	6.429830091	Up	0.453142	0.602444927	-	-	-	-	-
Unigene6300_Madu-A	274	0	1	0.01	0.862127948	6.429830091	Up	0.453142	0.601072143	-	-	-	-	gi|270010288|gb|EFA06736.1|/1.37176e-09/hypothetical protein TcasGA2_TC009668 [Tribolium castaneum]
Unigene6839_Madu-A	455	151	11804	71.21225712	6128.301044	6.427217779	Up	0	0	-	-	-	-	gi|91092654|ref|XP_970210.1|/1.44088e-14/PREDICTED: similar to vitellogenin [Tribolium castaneum]
CL2176.Contig2_Madu-A	275	0	1	0.01	0.858992938	6.424574365	Up	0.453142	0.609643162	K00728|1|1e-27|121|tca:662234|dolichyl-phosphate-mannose-protein mannosyltransferase [EC:2.4.1.109]	GO:0005783//endoplasmic reticulum;GO:0000159//protein phosphatase type 2A complex;GO:0016021//integral to membrane;GO:0005875//microtubule associated complex;GO:0005634//nucleus	GO:0042803//protein homodimerization activity;GO:0003705//RNA polymerase II distal enhancer sequence-specific DNA binding transcription factor activity;GO:0004169//dolichyl-phosphate-mannose-protein mannosyltransferase activity;GO:0003677//DNA binding;GO:0004722//protein serine/threonine phosphatase activity;GO:0046982//protein heterodimerization activity;GO:0008601//protein phosphatase type 2A r…	GO:0016202//regulation of striated muscle tissue development;GO:0007500//mesodermal cell fate determination;GO:0007525//somatic muscle development;GO:0007370//ventral furrow formation;GO:0016055//Wnt receptor signaling pathway;GO:0007443//Malpighian tubule morphogenesis;GO:0007501//mesodermal cell fate specification;GO:0045201//maintenance of neuroblast polarity;GO:0007507//heart development;GO:0…	gi|270011233|gb|EFA07681.1|/1.23144e-26/hypothetical protein TcasGA2_TC030719 [Tribolium castaneum]
CL883.Contig2_Madu-A	275	0	1	0.01	0.858992938	6.424574365	Up	0.453142	0.601201384	K12018|1|4e-07|53.5|acs:100555329|tripartite motif-containing protein 42;K14739|2|4e-06|50.1|dre:100174951|metallothionein 1/2;K12898|3|5e-06|49.7|dvi:Dvir_GJ10899|heterogeneous nuclear ribonucleoprotein F/H	-	-	-	gi|290563231|ref|NP_001166698.1|/3.97059e-17/cuticular protein RR-2 motif 59 precursor [Bombyx mori]
CL2130.Contig3_Madu-A	275	0	1	0.01	0.858992938	6.424574365	Up	0.453142	0.600736378	-	-	-	-	-
CL2132.Contig2_Madu-A	275	0	1	0.01	0.858992938	6.424574365	Up	0.453142	0.600375203	-	-	-	-	-
Unigene7847_Madu-A	275	0	1	0.01	0.858992938	6.424574365	Up	0.453142	0.600349422	-	-	-	-	-
Unigene26692_Madu-A	275	0	1	0.01	0.858992938	6.424574365	Up	0.453142	0.600117487	-	-	-	-	-
Unigene25929_Madu-A	276	0	1	0.01	0.855880644	6.419337717	Up	0.453142	0.602470889	-	-	-	-	-
CL1240.Contig1_Madu-A	553	0	2	0.01	0.85433294	6.416726503	Up	0.215694	0.36385758	-	-	-	-	gi|270001659|gb|EEZ98106.1|/9.15317e-06/hypothetical protein TcasGA2_TC000521 [Tribolium castaneum]
Unigene6613_Madu-A	277	0	1	0.01	0.852790823	6.414120007	Up	0.453142	0.609111929	-	-	-	-	gi|357601612|gb|EHJ63096.1|/2.0298e-29/putative piggyBac transposase Uribo1 [Danaus plexippus]
Unigene8730_Madu-A	277	0	1	0.01	0.852790823	6.414120007	Up	0.453142	0.606864478	-	-	-	-	gi|270014487|gb|EFA10935.1|/1.61116e-10/hypothetical protein TcasGA2_TC001763 [Tribolium castaneum]
Unigene25200_Madu-A	277	0	1	0.01	0.852790823	6.414120007	Up	0.453142	0.603823996	-	-	-	-	-
Unigene24999_Madu-A	278	0	1	0.01	0.84972323	6.408921101	Up	0.453142	0.611402824	-	-	-	-	-
Unigene11585_Madu-A	278	0	1	0.01	0.84972323	6.408921101	Up	0.453142	0.611376087	-	GO:0005622//intracellular	GO:0005215//transporter activity	GO:0006810//transport	gi|91077074|ref|XP_969460.1|/8.7998e-25/PREDICTED: similar to CG3823 CG3823-PA [Tribolium castaneum]
Unigene8324_Madu-A	278	0	1	0.01	0.84972323	6.408921101	Up	0.453142	0.610148692	-	-	-	-	-
Unigene5094_Madu-A	278	0	1	0.01	0.84972323	6.408921101	Up	0.453142	0.609138468	-	-	-	-	gi|328706766|ref|XP_003243197.1|/1.41144e-06/PREDICTED: hypothetical protein LOC100572469 [Acyrthosiphon pisum]
Unigene25575_Madu-A	278	0	1	0.01	0.84972323	6.408921101	Up	0.453142	0.607128023	-	-	-	-	-
CL3096.Contig2_Madu-A	280	0	1	0.01	0.843653778	6.398579157	Up	0.453142	0.607682213	-	-	-	-	-
CL945.Contig5_Madu-A	561	0	2	0.01	0.842149939	6.396005213	Up	0.215694	0.363360887	K10358|1|4e-80|297|tca:663940|myosin VI	GO:0070865//investment cone;GO:0031941//filamentous actin;GO:0045172//germline ring canal;GO:0031476//myosin VI complex;GO:0030139//endocytic vesicle;GO:0045178//basal part of cell;GO:0005875//microtubule associated complex;GO:0005938//cell cortex	GO:0070856//myosin VI light chain binding;GO:0008017//microtubule binding;GO:0003774//motor activity;GO:0051015//actin filament binding;GO:0042623//ATPase activity, coupled;GO:0005516//calmodulin binding;GO:0005524//ATP binding	GO:0007051//spindle organization;GO:0030048//actin filament-based movement;GO:0016044//cellular membrane organization;GO:0051647//nucleus localization;GO:0016333//morphogenesis of follicular epithelium;GO:0008363//larval chitin-based cuticle development;GO:0045921//positive regulation of exocytosis;GO:0030317//sperm motility;GO:0007291//sperm individualization;GO:0045217//cell-cell junction maint…	gi|189234407|ref|XP_975060.2|/2.24028e-79/PREDICTED: similar to myosin vi [Tribolium castaneum]
Unigene6722_Madu-A	281	0	1	0.01	0.840651452	6.393435853	Up	0.453142	0.601278955	-	-	-	-	-
CL3738.Contig1_Madu-A	282	0	1	0.01	0.837670418	6.388310821	Up	0.453142	0.610815143	K06277|1|2e-21|100|tca:662211|Rap guanine nucleotide exchange factor (GEF) 1	GO:0000795//synaptonemal complex	GO:0005088//Ras guanyl-nucleotide exchange factor activity	GO:0007131//reciprocal meiotic recombination;GO:0045214//sarcomere organization;GO:0032317//regulation of Rap GTPase activity;GO:0016203//muscle attachment;GO:0007525//somatic muscle development	gi|270002404|gb|EEZ98851.1|/1.70752e-20/hypothetical protein TcasGA2_TC004461 [Tribolium castaneum]
CL1548.Contig2_Madu-A	282	0	1	0.01	0.837670418	6.388310821	Up	0.453142	0.610228589	-	-	-	-	-
Unigene4596_Madu-A	282	0	1	0.01	0.837670418	6.388310821	Up	0.453142	0.608873176	-	-	-	-	-
Unigene25549_Madu-A	282	0	1	0.01	0.837670418	6.388310821	Up	0.453142	0.603797918	-	-	-	-	gi|209876556|ref|XP_002139720.1|/2.09819e-10/La domain-containing protein [Cryptosporidium muris RN66]
Unigene18369_Madu-A	848	0	3	0.01	0.83569478	6.38490422	Up	0.102669	0.206745251	-	GO:0005840//ribosome;GO:0044446//intracellular organelle part	-	GO:0000226//microtubule cytoskeleton organization;GO:0000902//cell morphogenesis;GO:0048513//organ development;GO:0022402//cell cycle process	gi|91079498|ref|XP_968958.1|/1.22573e-59/PREDICTED: similar to miniature CG9369-PA [Tribolium castaneum]
Unigene5286_Madu-A	283	0	1	0.01	0.834710452	6.383203931	Up	0.453142	0.604058805	-	-	-	-	-
Unigene26603_Madu-A	284	0	1	0.01	0.831771331	6.378115054	Up	0.453142	0.608052235	-	-	-	-	-
CL488.Contig1_Madu-A	285	0	1	0.01	0.828852835	6.373044064	Up	0.453142	0.603250787	-	-	-	-	-
Unigene26235_Madu-A	286	0	1	0.01	0.825954748	6.367990837	Up	0.453142	0.607602981	K02891|1|1e-16|84.7|bfo:BRAFLDRAFT_113730|large subunit ribosomal protein L22e	-	-	-	gi|209879944|ref|XP_002141412.1|/1.26589e-18/60S ribosomal protein L22 [Cryptosporidium muris RN66]
Unigene2602_Madu-A	286	0	1	0.01	0.825954748	6.367990837	Up	0.453142	0.606574843	-	-	-	-	gi|270004721|gb|EFA01169.1|/1.26883e-10/hypothetical protein TcasGA2_TC010492 [Tribolium castaneum]
Unigene25896_Madu-A	572	0	2	0.01	0.825954748	6.367990837	Up	0.215694	0.361898591	-	-	GO:0003824//catalytic activity	-	gi|209879069|ref|XP_002140975.1|/1.6481e-32/acetyl-CoA synthetase [Cryptosporidium muris RN66]
Unigene727_Madu-A	603	366	27449	130.242575	10753.04596	6.367400445	Up	0	0	-	-	-	-	gi|3123007|sp|Q05808.1|VIT_ANTGR/6.0838e-31/RecName: Full=Vitellogenin; Contains: RecName: Full=YP47; Contains: RecName: Full=YP160; Flags: Precursor
Unigene13605_Madu-A	287	0	1	0.01	0.823076857	6.362955247	Up	0.453142	0.607999347	-	-	-	-	gi|91077706|ref|XP_974890.1|/3.12524e-09/PREDICTED: similar to CG14661 CG14661-PA [Tribolium castaneum]
Unigene25921_Madu-A	288	0	1	0.01	0.820218951	6.357937172	Up	0.453142	0.609536841	K06240|1|2e-42|170|tca:661583|laminin, alpha 3/5	-	GO:0016740//transferase activity	GO:0009987//cellular process;GO:0050789//regulation of biological process	gi|270004880|gb|EFA01328.1|/1.81003e-41/laminin A [Tribolium castaneum]
Unigene3556_Madu-A	290	0	1	0.01	0.814562269	6.347953083	Up	0.453142	0.608793633	K07299|1|1e-07|55.1|tsp:Tsp_08961|MFS transporter, SP family, solute carrier family 2 (facilitated glucose transporter), member 1;K12201|3|2e-07|54.7|mmu:435818|MFS transporter, SP family, solute carrier family 2 (facilitated glucose/fructose transporter), member 7	-	GO:0015145//monosaccharide transmembrane transporter activity	GO:0015749//monosaccharide transport	gi|390371170|dbj|GAB65051.1|/1.18142e-16/hexose transporter [Plasmodium cynomolgi strain B]
Unigene17380_Madu-A	290	0	1	0.01	0.814562269	6.347953083	Up	0.453142	0.604973689	K11214|1|8e-18|89.0|tca:660316|sedoheptulokinase [EC:2.7.1.14]	-	GO:0016773//phosphotransferase activity, alcohol group as acceptor	GO:0005975//carbohydrate metabolic process	gi|189241031|ref|XP_971652.2|/6.92611e-17/PREDICTED: similar to carbohydrate kinase-like [Tribolium castaneum]
Unigene19222_Madu-A	291	0	1	0.01	0.811763085	6.342986831	Up	0.453142	0.604868991	K04605|1|7e-06|49.3|bfo:BRAFLDRAFT_194026|metabotropic glutamate receptor 2/3	GO:0016021//integral to membrane	GO:0008066//glutamate receptor activity;GO:0004930//G-protein coupled receptor activity	GO:0007216//G-protein coupled glutamate receptor signaling pathway	gi|91092460|ref|XP_969870.1|/2.36259e-33/PREDICTED: similar to CG32447 CG32447-PB [Tribolium castaneum]
Unigene5214_Madu-A	293	0	1	0.01	0.806222041	6.333105319	Up	0.453142	0.612045223	-	-	-	-	-
Unigene25486_Madu-A	293	0	1	0.01	0.806222041	6.333105319	Up	0.453142	0.609403992	-	-	GO:0016903//oxidoreductase activity, acting on the aldehyde or oxo group of donors;GO:0005506//iron ion binding;GO:0009055//electron carrier activity;GO:0051536//iron-sulfur cluster binding;GO:0030976//thiamine pyrophosphate binding	GO:0055114//oxidation-reduction process	gi|167376288|ref|XP_001733938.1|/1.34156e-28/pyruvate dehydrogenase [Entamoeba dispar SAW760]
Unigene6230_Madu-A	293	0	1	0.01	0.806222041	6.333105319	Up	0.453142	0.609297755	-	-	-	-	-
Unigene4369_Madu-A	294	0	1	0.01	0.803479789	6.328189829	Up	0.453142	0.612286471	-	-	-	-	-
Unigene26081_Madu-A	294	0	1	0.01	0.803479789	6.328189829	Up	0.453142	0.606811797	-	-	-	-	gi|270003681|gb|EFA00129.1|/2.14554e-10/hypothetical protein TcasGA2_TC002945 [Tribolium castaneum]
Unigene21952_Madu-A	294	0	1	0.01	0.803479789	6.328189829	Up	0.453142	0.601563554	-	-	-	-	-
Unigene22607_Madu-A	295	0	1	0.01	0.800756128	6.323291029	Up	0.453142	0.607761465	K15001|1|2e-18|91.3|tca:641609|cytochrome P450, family 4 [EC:1.14.-.-]	-	GO:0020037//heme binding;GO:0016705//oxidoreductase activity, acting on paired donors, with incorporation or reduction of molecular oxygen;GO:0004497//monooxygenase activity;GO:0005506//iron ion binding;GO:0009055//electron carrier activity	GO:0055114//oxidation-reduction process	gi|270014309|gb|EFA10757.1|/2.52858e-19/cytochrome P450-like protein [Tribolium castaneum]
Unigene4757_Madu-A	296	0	1	0.01	0.798050871	6.318408808	Up	0.453142	0.609510267	-	-	-	-	-
Unigene11226_Madu-A	296	0	1	0.01	0.798050871	6.318408808	Up	0.453142	0.607207131	-	-	-	-	-
Unigene7596_Madu-A	296	0	1	0.01	0.798050871	6.318408808	Up	0.453142	0.604032706	-	-	-	-	-
CL1029.Contig2_Madu-A	1185	0	4	0.01	0.797377411	6.31719083	Up	0.04887	0.1156595	-	-	-	-	gi|270008007|gb|EFA04455.1|/4.5093e-131/hypothetical protein TcasGA2_TC014759 [Tribolium castaneum]
CL3353.Contig2_Madu-A	593	0	2	0.01	0.796705086	6.315973879	Up	0.215694	0.363261711	K11412|1|1e-83|308|tca:657506|NAD-dependent deacetylase sirtuin 2 [EC:3.5.1.-]	-	GO:0008270//zinc ion binding;GO:0070403//NAD+ binding;GO:0017136//NAD-dependent histone deacetylase activity	GO:0006476//protein deacetylation;GO:0008340//determination of adult lifespan;GO:0048813//dendrite morphogenesis	gi|91086449|ref|XP_969055.1|/8.47386e-83/PREDICTED: similar to NAD-dependent deacetylase sirtuin 2 homolog [Tribolium castaneum]
Unigene6399_Madu-A	297	0	1	0.01	0.795363831	6.313543053	Up	0.453142	0.603172706	-	-	-	-	-
Unigene26600_Madu-A	298	0	1	0.01	0.792694825	6.308693653	Up	0.453142	0.612313288	-	-	-	-	-
Unigene5178_Madu-A	298	0	1	0.01	0.792694825	6.308693653	Up	0.453142	0.608687608	-	-	-	-	-
Unigene18466_Madu-A	298	0	1	0.01	0.792694825	6.308693653	Up	0.453142	0.605340419	K15001|1|4e-17|86.7|nvi:100119752|cytochrome P450, family 4 [EC:1.14.-.-];K07427|3|7e-16|82.4|phu:Phum_PHUM371370|cytochrome P450, family 4, subfamily V	-	-	-	gi|385199926|gb|AFI45011.1|/4.30054e-19/cytochrome P450 CYP349b1 [Dendroctonus ponderosae]
Unigene5218_Madu-A	298	0	1	0.01	0.792694825	6.308693653	Up	0.453142	0.601641218	K14454|1|1e-24|111|spu:589279|aspartate aminotransferase, cytoplasmic [EC:2.6.1.1]	-	GO:0008483//transaminase activity	GO:0008152//metabolic process	gi|281212157|gb|EFA86317.1|/4.74379e-26/aspartate aminotransferase [Polysphondylium pallidum PN500]
Unigene26398_Madu-A	301	0	1	0.01	0.784794212	6.294242497	Up	0.453142	0.611857717	K12812|1|7e-29|125|api:100161938|ATP-dependent RNA helicase UAP56/SUB2 [EC:3.6.4.13]	-	GO:0003676//nucleic acid binding;GO:0005524//ATP binding;GO:0008026//ATP-dependent helicase activity	-	gi|237843393|ref|XP_002370994.1|/1.85568e-30/ATP-dependent RNA helicase, putative [Toxoplasma gondii ME49]
Unigene3784_Madu-A	301	0	1	0.01	0.784794212	6.294242497	Up	0.453142	0.605183195	-	-	-	-	-
CL628.Contig1_Madu-A	602	0	2	0.01	0.784794212	6.294242497	Up	0.215694	0.362667791	K04307|1|2e-06|52.8|ecb:100033993|leucine-rich repeat-containing G protein-coupled receptor 8;K10168|2|2e-06|52.4|dre:403138|toll-like recepto 5;K08122|3|4e-06|51.6|mdo:100014644|lumican	-	-	-	gi|91081383|ref|XP_972269.1|/2.51656e-37/PREDICTED: similar to Leucine rich repeat containing 15 [Tribolium castaneum]
Unigene6445_Madu-A	302	0	1	0.01	0.782195556	6.289457434	Up	0.453142	0.605655113	-	-	-	-	-
CL1757.Contig2_Madu-A	608	0	2	0.01	0.777049532	6.27993466	Up	0.215694	0.363917275	K04593|1|4e-09|61.6|dre:57987|latrophilin 2;K04594|2|7e-09|60.8|mgp:100548437|latrophilin 3	-	GO:0030246//carbohydrate binding	-	gi|189233947|ref|XP_974111.2|/9.65984e-93/PREDICTED: similar to AGAP003572-PA [Tribolium castaneum]
Unigene25943_Madu-A	305	0	1	0.01	0.774501829	6.275196741	Up	0.453142	0.603693626	K04600|1|6e-12|69.3|dpe:Dper_GL17301|cadherin EGF LAG seven-pass G-type receptor 1 (flamingo)	GO:0016020//membrane	-	-	gi|270001266|gb|EEZ97713.1|/2.85452e-31/cadherin-like protein [Tribolium castaneum]
CL3895.Contig2_Madu-A	612	0	2	0.01	0.771970777	6.270474331	Up	0.215694	0.361819883	-	GO:0016021//integral to membrane;GO:0008021//synaptic vesicle	GO:0017112//Rab guanyl-nucleotide exchange factor activity	GO:0016192//vesicle-mediated transport;GO:0051726//regulation of cell cycle;GO:0007269//neurotransmitter secretion;GO:0042981//regulation of apoptotic process;GO:0000187//activation of MAPK activity	gi|270005730|gb|EFA02178.1|/1.2436e-71/hypothetical protein TcasGA2_TC007834 [Tribolium castaneum]
Unigene3006_Madu-A	306	0	1	0.01	0.771970777	6.270474331	Up	0.453142	0.601304817	K00981|1|4e-08|56.6|spu:590057|phosphatidate cytidylyltransferase [EC:2.7.7.41]	-	GO:0016772//transferase activity, transferring phosphorus-containing groups	-	gi|209881261|ref|XP_002142069.1|/2.27228e-12/phosphatidate cytidylyltransferase family protein [Cryptosporidium muris RN66]
CL3530.Contig1_Madu-A	307	0	1	0.01	0.769456215	6.265767328	Up	0.453142	0.610548388	-	-	-	-	-
Unigene12569_Madu-A	307	0	1	0.01	0.769456215	6.265767328	Up	0.453142	0.608714111	K02354|1|5e-26|116|tca:655955|frizzled 4	GO:0016021//integral to membrane	GO:0004930//G-protein coupled receptor activity	GO:0007186//G-protein coupled receptor signaling pathway;GO:0007275//multicellular organismal development;GO:0016055//Wnt receptor signaling pathway	gi|270012807|gb|EFA09255.1|/3.98066e-25/frizzled 4 [Tribolium castaneum]
Unigene10760_Madu-A	307	0	1	0.01	0.769456215	6.265767328	Up	0.453142	0.602912583	-	-	-	-	-
CL1574.Contig2_Madu-A	308	0	1	0.01	0.76695798	6.261075633	Up	0.453142	0.611242435	-	-	-	-	-
Unigene13818_Madu-A	308	0	1	0.01	0.76695798	6.261075633	Up	0.453142	0.608105132	-	-	-	-	-
Unigene25877_Madu-A	309	0	1	0.01	0.764475915	6.256399146	Up	0.453142	0.602367055	-	-	-	-	-
CL865.Contig6_Madu-A	310	0	1	0.01	0.762009864	6.251737768	Up	0.453142	0.611616807	-	-	-	-	gi|270008060|gb|EFA04508.1|/2.19442e-07/hypothetical protein TcasGA2_TC014816 [Tribolium castaneum]
Unigene25806_Madu-A	310	0	1	0.01	0.762009864	6.251737768	Up	0.453142	0.602886583	K06825|1|1e-23|108|xtr:100490545|fibrillin 1	GO:0016020//membrane;GO:0005578//proteinaceous extracellular matrix	GO:0004888//transmembrane signaling receptor activity;GO:0005201//extracellular matrix structural constituent;GO:0005509//calcium ion binding;GO:0004601//peroxidase activity;GO:0016740//transferase activity	GO:0007596//blood coagulation	gi|270001930|gb|EEZ98377.1|/1.04028e-49/hypothetical protein TcasGA2_TC000836 [Tribolium castaneum]
Unigene25559_Madu-A	311	0	1	0.01	0.759559672	6.247091403	Up	0.453142	0.611295889	-	-	-	-	-
CL1875.Contig1_Madu-A	622	0	2	0.01	0.759559672	6.247091403	Up	0.215694	0.36515536	K02604|1|3e-50|198|cbr:CBG02998|origin recognition complex subunit 2	-	-	GO:0006810//transport	gi|383854702|ref|XP_003702859.1|/8.5922e-84/PREDICTED: coatomer subunit zeta-1-like [Megachile rotundata]
Unigene5608_Madu-A	311	0	1	0.01	0.759559672	6.247091403	Up	0.453142	0.608899694	-	-	-	-	gi|91087787|ref|XP_966739.1|/1.04688e-17/PREDICTED: similar to shavenoid CG13209-PA [Tribolium castaneum]
Unigene26172_Madu-A	311	0	1	0.01	0.759559672	6.247091403	Up	0.453142	0.608158038	-	-	GO:0016740//transferase activity;GO:0043169//cation binding	GO:0005975//carbohydrate metabolic process;GO:0009058//biosynthetic process	gi|281206777|gb|EFA80962.1|/1.89904e-35/alpha amylase domain-containing protein [Polysphondylium pallidum PN500]
Unigene25924_Madu-A	311	0	1	0.01	0.759559672	6.247091403	Up	0.453142	0.605026052	-	-	-	-	gi|389608707|dbj|BAM17963.1|/3.73208e-07/fau protein [Papilio xuthus]
Unigene6421_Madu-A	312	0	1	0.01	0.757125185	6.242459955	Up	0.453142	0.60731264	K09228|1|1e-25|115|dre:100148223|KRAB domain-containing zinc finger protein	GO:0005622//intracellular	GO:0008270//zinc ion binding;GO:0003676//nucleic acid binding	-	gi|270003393|gb|EEZ99840.1|/2.22771e-60/hypothetical protein TcasGA2_TC002621 [Tribolium castaneum]
CL2843.Contig1_Madu-A	312	0	1	0.01	0.757125185	6.242459955	Up	0.453142	0.604450559	-	-	-	-	gi|270004597|gb|EFA01045.1|/1.23378e-26/hypothetical protein TcasGA2_TC003961 [Tribolium castaneum]
Unigene109_Madu-A	312	0	1	0.01	0.757125185	6.242459955	Up	0.453142	0.603771841	K10683|1|1e-12|72.0|rno:64557|BRCA1-associated RING domain protein 1 [EC:6.3.2.19];K15503|2|3e-12|70.5|spu:755521|serine/threonine-protein phosphatase 6 regulatory ankyrin repeat subunit B	GO:0005771//multivesicular body;GO:0005615//extracellular space;GO:0005887//integral to plasma membrane;GO:0031528//microvillus membrane;GO:0031941//filamentous actin;GO:0030532//small nuclear ribonucleoprotein complex	GO:0004091//carboxylesterase activity;GO:0000980//RNA polymerase II distal enhancer sequence-specific DNA binding;GO:0004930//G-protein coupled receptor activity;GO:0003705//RNA polymerase II distal enhancer sequence-specific DNA binding transcription factor activity;GO:0030297//transmembrane receptor protein tyrosine kinase activator activity;GO:0008270//zinc ion binding;GO:0005118//sevenless bi…	GO:0008595//anterior/posterior axis specification, embryo;GO:0035289//posterior head segmentation;GO:0048813//dendrite morphogenesis;GO:0007601//visual perception;GO:0001709//cell fate determination;GO:0009749//response to glucose stimulus;GO:0050770//regulation of axonogenesis;GO:0007474//imaginal disc-derived wing vein specification;GO:0045467//R7 cell development;GO:0007605//sensory perception…	gi|270011590|gb|EFA08038.1|/1.76922e-49/hypothetical protein TcasGA2_TC005627 [Tribolium castaneum]
Unigene7477_Madu-A	313	0	1	0.01	0.754706255	6.237843327	Up	0.453142	0.600065971	K01950|1|1e-22|104|nve:NEMVE_v1g173435|NAD+ synthase (glutamine-hydrolysing) [EC:6.3.5.1]	-	-	GO:0006810//transport	gi|156362593|ref|XP_001625860.1|/1.19148e-21/predicted protein [Nematostella vectensis]
CL3441.Contig1_Madu-A	315	0	1	0.01	0.749914469	6.228654155	Up	0.453142	0.606890822	-	-	-	-	gi|91080343|ref|XP_974676.1|/7.19033e-27/PREDICTED: similar to FLJ32549 protein [Tribolium castaneum]
CL408.Contig1_Madu-A	315	0	1	0.01	0.749914469	6.228654155	Up	0.453142	0.606127769	-	-	-	-	-
CL825.Contig1_Madu-A	315	0	1	0.01	0.749914469	6.228654155	Up	0.453142	0.60411101	-	-	-	-	-
CL3262.Contig2_Madu-A	630	0	2	0.01	0.749914469	6.228654155	Up	0.215694	0.362154628	-	-	-	-	gi|332372700|gb|AEE61492.1|/6.35368e-58/unknown [Dendroctonus ponderosae]
CL3733.Contig1_Madu-A	316	0	1	0.01	0.747541322	6.224081425	Up	0.453142	0.607893599	-	-	-	-	-
Unigene24668_Madu-A	316	0	1	0.01	0.747541322	6.224081425	Up	0.453142	0.604685856	K00031|1|2e-49|194|phu:Phum_PHUM098590|isocitrate dehydrogenase [EC:1.1.1.42]	-	GO:0051287//NAD binding;GO:0004450//isocitrate dehydrogenase (NADP+) activity;GO:0000287//magnesium ion binding	GO:0006099//tricarboxylic acid cycle;GO:0006102//isocitrate metabolic process	gi|358253201|dbj|GAA52499.1|/1.14338e-48/isocitrate dehydrogenase [Clonorchis sinensis]
CL3816.Contig1_Madu-A	317	0	1	0.01	0.745183148	6.219523143	Up	0.453142	0.604895162	-	-	-	-	gi|332374160|gb|AEE62221.1|/6.49112e-27/unknown [Dendroctonus ponderosae]
Unigene14188_Madu-A	635	0	2	0.01	0.744009631	6.217249392	Up	0.215694	0.363758133	-	-	-	-	gi|91084605|ref|XP_974380.1|/3.36512e-30/PREDICTED: similar to CG13618 CG13618-PA [Tribolium castaneum]
Unigene25741_Madu-A	319	0	1	0.01	0.740511153	6.21044956	Up	0.453142	0.606285484	-	-	-	-	-
CL2984.Contig2_Madu-A	319	0	1	0.01	0.740511153	6.21044956	Up	0.453142	0.603850077	-	-	-	-	-
CL198.Contig1_Madu-A	322	0	1	0.01	0.733611981	6.196945295	Up	0.453142	0.608979265	-	-	-	-	gi|270009877|gb|EFA06325.1|/4.22602e-06/hypothetical protein TcasGA2_TC009196 [Tribolium castaneum]
CL1009.Contig1_Madu-A	5425	10682	711771	422.5149027	30992.94417	6.196793772	Up	0	0	-	-	-	-	gi|91082677|ref|XP_971398.1|/0/PREDICTED: similar to vitellogenin [Tribolium castaneum]
Unigene4126_Madu-A	323	0	1	0.01	0.731340736	6.192471819	Up	0.453142	0.604607403	K08150|1|4e-13|73.2|ssc:100520492|MFS transporter, SP family, solute carrier family 2 (myo-inositol transporter), member 13;K08149|2|1e-12|71.6|bfo:BRAFLDRAFT_67586|MFS transporter, SP family, solute carrier family 2 (facilitated glucose transporter), member 12	-	GO:0022891//substrate-specific transmembrane transporter activity	GO:0006810//transport	gi|21630202|gb|AAM69350.1|AF518411_1/6.07412e-21/facilitative glucose transporter [Toxoplasma gondii]
Unigene23049_Madu-A	324	0	1	0.01	0.729083512	6.188012171	Up	0.453142	0.608290344	K08815|1|1e-32|137|tca:659527|tau tubulin kinase [EC:2.7.11.26]	GO:0005737//cytoplasm;GO:0005819//spindle	GO:0005524//ATP binding;GO:0004674//protein serine/threonine kinase activity	GO:0006468//protein phosphorylation	gi|189238510|ref|XP_970919.2|/1.30459e-31/PREDICTED: similar to RE15683p [Tribolium castaneum]
CL2004.Contig2_Madu-A	324	0	1	0.01	0.729083512	6.188012171	Up	0.453142	0.601718903	-	-	-	-	-
CL3005.Contig2_Madu-A	325	0	1	0.01	0.726840178	6.183566266	Up	0.453142	0.606443282	-	-	-	-	gi|270009921|gb|EFA06369.1|/1.89698e-06/hypothetical protein TcasGA2_TC009245 [Tribolium castaneum]
Unigene25718_Madu-A	326	0	1	0.01	0.724610607	6.179134019	Up	0.453142	0.609457125	K06831|1|7e-06|49.3|aml:100467375|galectin-3	-	-	-	gi|328876902|gb|EGG25265.1|/8.48974e-07/hypothetical protein DFA_03513 [Dictyostelium fasciculatum]
CL129.Contig6_Madu-A	979	0	3	0.01	0.723870453	6.177659625	Up	0.102669	0.205271466	K04228|1|4e-23|109|dre:100151502|arginine vasopressin receptor 2;K02922|2|4e-10|66.2|dpo:Dpse_GA21535|large subunit ribosomal protein L37e;K03364|3|5e-07|55.8|spu:578716|cell division cycle 20-like protein 1, cofactor of APC complex;K15196|4|2e-06|53.5|hmg:100202027|transcription factor IIIB 90 kDa subunit	-	GO:0003676//nucleic acid binding;GO:0016779//nucleotidyltransferase activity	GO:0006259//DNA metabolic process	gi|195136052|ref|XP_002012399.1|/2.47856e-41/GI11945 [Drosophila mojavensis]
CL144.Contig1_Madu-A	980	0	3	0.01	0.72313181	6.176186735	Up	0.102669	0.206059328	K01080|1|2e-31|136|dre:569053|phosphatidate phosphatase [EC:3.1.3.4]	-	GO:0003824//catalytic activity	-	gi|91087643|ref|XP_973269.1|/5.8752e-75/PREDICTED: similar to succinyl-CoA synthetase small subunit, putative [Tribolium castaneum]
CL2765.Contig2_Madu-A	327	0	1	0.01	0.722394672	6.174715348	Up	0.453142	0.611349352	-	-	-	-	gi|195496552|ref|XP_002095742.1|/3.54796e-13/GE19539 [Drosophila yakuba]
Unigene5375_Madu-A	328	0	1	0.01	0.72019225	6.170310169	Up	0.453142	0.60998896	-	-	-	-	-
Unigene22604_Madu-A	329	0	1	0.01	0.718003215	6.1659184	Up	0.453142	0.606653807	-	-	-	-	-
CL2812.Contig2_Madu-A	329	0	1	0.01	0.718003215	6.1659184	Up	0.453142	0.606390674	-	-	-	-	-
Unigene22672_Madu-A	329	0	1	0.01	0.718003215	6.1659184	Up	0.453142	0.60252282	-	-	-	-	-
Unigene24437_Madu-A	329	0	1	0.01	0.718003215	6.1659184	Up	0.453142	0.601615328	-	-	GO:0003824//catalytic activity	GO:0008152//metabolic process	gi|124809263|ref|XP_001348531.1|/4.48818e-08/succinyl CoA ligase, putative [Plasmodium falciparum 3D7]
CL3225.Contig2_Madu-A	329	0	1	0.01	0.718003215	6.1659184	Up	0.453142	0.600529939	K04600|1|3e-22|103|tca:656624|cadherin EGF LAG seven-pass G-type receptor 1 (flamingo)	-	-	-	gi|270014310|gb|EFA10758.1|/2.71029e-21/starry night [Tribolium castaneum]
Unigene6592_Madu-A	330	0	1	0.01	0.715827448	6.161539959	Up	0.453142	0.612259656	K04600|1|3e-48|189|tca:656624|cadherin EGF LAG seven-pass G-type receptor 1 (flamingo)	GO:0005886//plasma membrane;GO:0016021//integral to membrane	GO:0004930//G-protein coupled receptor activity;GO:0005509//calcium ion binding	GO:0007156//homophilic cell adhesion;GO:0007218//neuropeptide signaling pathway	gi|270014310|gb|EFA10758.1|/2.86699e-47/starry night [Tribolium castaneum]
CL2242.Contig1_Madu-A	330	0	1	0.01	0.715827448	6.161539959	Up	0.453142	0.601485909	-	GO:0005737//cytoplasm;GO:0016021//integral to membrane	GO:0051018//protein kinase A binding	GO:0008104//protein localization;GO:0042675//compound eye cone cell differentiation	gi|221329709|ref|NP_001138159.1|/1.20536e-53/rugose, isoform F [Drosophila melanogaster]
Unigene16177_Madu-A	332	0	1	0.01	0.711515235	6.152822742	Up	0.453142	0.612018429	-	-	-	-	-
CL2983.Contig2_Madu-A	332	0	1	0.01	0.711515235	6.152822742	Up	0.453142	0.610681736	-	-	-	-	-
Unigene13945_Madu-A	333	0	1	0.01	0.709378552	6.148483806	Up	0.453142	0.607339024	K07378|1|7e-09|59.3|dre:561122|neuroligin;K12298|3|1e-08|58.2|ssc:100625953|bile salt-stimulated lipase [EC:3.1.1.3 3.1.1.13]	-	GO:0052689	-	gi|189239623|ref|XP_969988.2|/2.69589e-29/PREDICTED: similar to GA18850-PA [Tribolium castaneum]
Unigene13278_Madu-A	333	0	1	0.01	0.709378552	6.148483806	Up	0.453142	0.603433054	K05658|1|6e-10|62.8|acs:100566687|ATP-binding cassette, subfamily B (MDR/TAP), member 1	-	GO:0005488//binding	-	gi|270011296|gb|EFA07744.1|/1.63934e-18/hypothetical protein TcasGA2_TC002224 [Tribolium castaneum]
Unigene1051_Madu-A	335	0	1	0.01	0.705143456	6.139844888	Up	0.453142	0.608608114	-	-	-	-	-
Unigene4476_Madu-A	335	0	1	0.01	0.705143456	6.139844888	Up	0.453142	0.605865091	-	-	-	-	-
Unigene5287_Madu-A	335	0	1	0.01	0.705143456	6.139844888	Up	0.453142	0.605786333	K08054|1|4e-22|103|hmg:100210123|calnexin	GO:0044444//cytoplasmic part	-	GO:0009792//embryo development ending in birth or egg hatching	gi|221117309|ref|XP_002158071.1|/3.5185e-21/PREDICTED: similar to calnexin [Hydra magnipapillata]
Unigene10550_Madu-A	335	0	1	0.01	0.705143456	6.139844888	Up	0.453142	0.605707594	-	-	-	-	-
CL546.Contig1_Madu-A	336	0	1	0.01	0.703044815	6.135544751	Up	0.453142	0.610255227	-	-	-	-	-
Unigene8692_Madu-A	265	19	1211	15.3849797	1079.494804	6.132689949	Up	0	0	-	-	-	-	gi|2522237|dbj|BAA22791.1|/1.09058e-14/vitellogenin [Athalia rosae]
Unigene870_Madu-A	674	0	2	0.01	0.700958629	6.131257392	Up	0.215694	0.362371558	-	-	-	-	gi|270015285|gb|EFA11733.1|/2.83796e-25/hypothetical protein TcasGA2_TC002382 [Tribolium castaneum]
Unigene3720_Madu-A	337	0	1	0.01	0.700958629	6.131257392	Up	0.453142	0.602341102	-	-	-	-	gi|270012485|gb|EFA08933.1|/8.38815e-07/hypothetical protein TcasGA2_TC006640 [Tribolium castaneum]
CL3423.Contig1_Madu-A	338	0	1	0.01	0.698884787	6.126982737	Up	0.453142	0.610388447	-	-	-	-	gi|345491908|ref|XP_001601554.2|/1.73289e-36/PREDICTED: hypothetical protein LOC100117260 [Nasonia vitripennis]
CL1228.Contig2_Madu-A	338	0	1	0.01	0.698884787	6.126982737	Up	0.453142	0.605052237	-	-	-	-	-
Unigene4478_Madu-A	338	0	1	0.01	0.698884787	6.126982737	Up	0.453142	0.602185432	-	-	-	-	-
Unigene7585_Madu-A	339	0	1	0.01	0.69682318	6.12272071	Up	0.453142	0.604319918	-	-	-	-	gi|270013095|gb|EFA09543.1|/2.57563e-40/hypothetical protein TcasGA2_TC011651 [Tribolium castaneum]
Unigene25180_Madu-A	340	0	1	0.01	0.6947737	6.118471237	Up	0.453142	0.604712011	K10901|1|6e-15|79.3|api:100165064|bloom syndrome protein [EC:3.6.4.12];K05011|2|9e-14|75.5|dre:100150892|chloride channel 2;K12047|3|1e-06|51.6|xtr:100379714|maltase-glucoamylase [EC:3.2.1.20 3.2.1.3]	-	-	-	gi|307186027|gb|EFN71782.1|/4.2652e-27/hypothetical protein EAG_00524 [Camponotus floridanus]
CL681.Contig1_Madu-A	341	0	1	0.01	0.69273624	6.114234244	Up	0.453142	0.603980515	-	-	-	-	-
Unigene26337_Madu-A	343	0	1	0.01	0.688696962	6.105797407	Up	0.453142	0.611750623	K01867|1|2e-34|144|phu:Phum_PHUM513420|tryptophanyl-tRNA synthetase [EC:6.1.1.2]	GO:0005737//cytoplasm	GO:0004830//tryptophan-tRNA ligase activity;GO:0005524//ATP binding	GO:0006436//tryptophanyl-tRNA aminoacylation	gi|401401570|ref|XP_003881044.1|/2.0346e-37/tryptophanyl-tRNAsynthetase,related [Neospora caninum Liverpool]
CL2325.Contig1_Madu-A	689	0	2	0.01	0.685698281	6.099502001	Up	0.215694	0.364975116	K12858|1|3e-22|91.7|tsp:Tsp_11329|ATP-dependent RNA helicase DDX23/PRP28 [EC:3.6.4.13]	-	-	-	gi|270003164|gb|EEZ99611.1|/7.45924e-67/hypothetical protein TcasGA2_TC002128 [Tribolium castaneum]
Unigene19964_Madu-A	345	0	1	0.01	0.684704516	6.097409622	Up	0.453142	0.60424156	-	-	-	-	-
CL3459.Contig1_Madu-A	345	0	1	0.01	0.684704516	6.097409622	Up	0.453142	0.604137115	K06584|1|2e-11|67.8|spu:373206|integrin alpha 8;K06583|2|3e-10|63.9|acs:100552402|integrin alpha 7;K06485|3|1e-09|62.0|mmu:16403|integrin alpha 6;K06487|4|1e-09|61.6|nve:NEMVE_v1g196726|integrin alpha V	GO:0016020//membrane	-	-	gi|29650237|gb|AAO85803.1|/3.48663e-21/integrin alpha 1 [Pseudoplusia includens]
Unigene24424_Madu-A	346	0	1	0.01	0.682725601	6.093233946	Up	0.453142	0.610335152	-	-	-	-	-
Unigene25945_Madu-A	347	0	1	0.01	0.680758092	6.089070321	Up	0.453142	0.606101491	-	-	-	-	-
Unigene10877_Madu-A	348	0	1	0.01	0.67880189	6.084918678	Up	0.453142	0.603354926	-	-	-	-	-
Unigene26032_Madu-A	349	0	1	0.01	0.676856899	6.080778947	Up	0.453142	0.60361543	-	-	-	-	-
CL603.Contig1_Madu-A	351	0	1	0.01	0.673000165	6.072534953	Up	0.453142	0.610415098	-	-	-	-	-
Unigene24496_Madu-A	351	0	1	0.01	0.673000165	6.072534953	Up	0.453142	0.601874332	-	-	-	-	-
CL400.Contig3_Madu-A	351	0	1	0.01	0.673000165	6.072534953	Up	0.453142	0.600917128	-	-	-	-	-
Unigene13337_Madu-A	354	0	1	0.01	0.667296774	6.060256623	Up	0.453142	0.603146684	-	-	-	-	gi|270001343|gb|EEZ97790.1|/6.05596e-42/hypothetical protein TcasGA2_TC030578 [Tribolium castaneum]
Unigene11829_Madu-A	355	0	1	0.01	0.665417064	6.056186959	Up	0.453142	0.607365409	-	GO:0005576//extracellular region	GO:0008061//chitin binding;GO:0016810//hydrolase activity, acting on carbon-nitrogen (but not peptide) bonds	GO:0005975//carbohydrate metabolic process;GO:0006030//chitin metabolic process	gi|108878582|gb|EAT42807.1|/2.70376e-50/AAEL005685-PA, partial [Aedes aegypti]
Unigene14157_Madu-A	357	0	1	0.01	0.661689238	6.048081909	Up	0.453142	0.601770704	-	-	-	-	-
CL1889.Contig1_Madu-A	361	0	1	0.01	0.654357501	6.032007147	Up	0.453142	0.609563418	K09454|1|1e-06|51.6|tca:659698|GA-binding protein transcription factor, beta	-	-	-	-
Unigene2717_Madu-A	361	0	1	0.01	0.654357501	6.032007147	Up	0.453142	0.608555129	-	-	-	-	gi|391331476|ref|XP_003740172.1|/3.67628e-10/PREDICTED: uncharacterized protein LOC100900865 [Metaseiulus occidentalis]
Unigene1018_Madu-A	361	0	1	0.01	0.654357501	6.032007147	Up	0.453142	0.602133559	-	-	-	-	-
CL3215.Contig1_Madu-A	723	0	2	0.01	0.653452442	6.030010337	Up	0.215694	0.360956351	-	-	-	-	-
CL3374.Contig3_Madu-A	1808	0	5	0.01	0.653271731	6.029611306	Up	0.0232618	0.062308826	K10352|1|4e-10|67.4|acs:100552510|myosin heavy chain	-	-	-	gi|270014572|gb|EFA11020.1|/0/hypothetical protein TcasGA2_TC004607 [Tribolium castaneum]
Unigene25135_Madu-A	363	0	1	0.01	0.650752226	6.024036435	Up	0.453142	0.609776115	-	-	-	-	gi|125901787|gb|ABN58714.1|/4.61466e-21/pol-like protein [Biomphalaria glabrata]
Unigene25593_Madu-A	363	0	1	0.01	0.650752226	6.024036435	Up	0.453142	0.602315152	K01866|1|1e-15|82.0|phu:Phum_PHUM584030|tyrosyl-tRNA synthetase [EC:6.1.1.1];K15437|2|3e-15|80.5|cqu:CpipJ_CPIJ005868|aminoacyl tRNA synthase complex-interacting multifunctional protein 1	-	-	-	gi|401397933|ref|XP_003880174.1|/6.68423e-20/tRNAbinding domain containing protein, related [Neospora caninum Liverpool]
Unigene21440_Madu-A	730	0	2	0.01	0.64718646	6.01610952	Up	0.215694	0.364555237	-	-	-	-	gi|270010491|gb|EFA06939.1|/7.16766e-52/hypothetical protein TcasGA2_TC009890 [Tribolium castaneum]
CL2803.Contig1_Madu-A	365	0	1	0.01	0.64718646	6.01610952	Up	0.453142	0.600968791	-	-	-	-	-
Unigene18364_Madu-A	370	0	1	0.01	0.638440697	5.996480713	Up	0.453142	0.61060172	-	-	-	-	gi|270015936|gb|EFA12384.1|/3.86433e-36/serpin peptidase inhibitor 2 [Tribolium castaneum]
CL3310.Contig2_Madu-A	370	0	1	0.01	0.638440697	5.996480713	Up	0.453142	0.607735045	-	-	-	-	gi|91087999|ref|XP_973740.1|/6.00823e-21/PREDICTED: similar to CG15643 CG15643-PA [Tribolium castaneum]
Unigene25301_Madu-A	373	0	1	0.01	0.633305785	5.984830353	Up	0.453142	0.611135556	K10949|1|2e-23|107|cqu:CpipJ_CPIJ015532|ER lumen protein retaining receptor	GO:0005783//endoplasmic reticulum;GO:0044425//membrane part	GO:0004872//receptor activity;GO:0005046//KDEL sequence binding	GO:0008104//protein localization;GO:0006810//transport	gi|22656361|gb|AAM23260.1|/1.41458e-38/endoplasmic reticulum retention receptor [Toxoplasma gondii]
CL2894.Contig1_Madu-A	373	0	1	0.01	0.633305785	5.984830353	Up	0.453142	0.610895215	-	-	-	-	-
CL518.Contig2_Madu-A	373	0	1	0.01	0.633305785	5.984830353	Up	0.453142	0.603459101	K00864|1|2e-39|160|tca:655803|glycerol kinase [EC:2.7.1.30]	-	GO:0004370//glycerol kinase activity	GO:0005975//carbohydrate metabolic process;GO:0006072//glycerol-3-phosphate metabolic process;GO:0016310//phosphorylation	gi|237681141|ref|NP_001153713.1|/1.8475e-38/glycerol kinase-like [Tribolium castaneum]
CL2210.Contig2_Madu-A	378	0	1	0.01	0.624928725	5.965619749	Up	0.453142	0.611670327	-	-	GO:0004620//phospholipase activity;GO:0008081//phosphoric diester hydrolase activity	-	gi|270002211|gb|EEZ98658.1|/9.47286e-19/hypothetical protein TcasGA2_TC001187 [Tribolium castaneum]
CL3865.Contig2_Madu-A	1137	0	3	0.01	0.623279836	5.961808135	Up	0.102669	0.205885212	K04353|1|1e-97|357|phu:Phum_PHUM226110|Ras-related protein Rap-1A	GO:0005771//multivesicular body;GO:0005791//rough endoplasmic reticulum;GO:0016027//inaD signaling complex;GO:0016029//subrhabdomeral cisterna;GO:0016023//cytoplasmic membrane-bounded vesicle;GO:0005811//lipid particle;GO:0016021//integral to membrane;GO:0005767//secondary lysosome	GO:0005525//GTP binding;GO:0004088//carbamoyl-phosphate synthase (glutamine-hydrolyzing) activity;GO:0004087//carbamoyl-phosphate synthase (ammonia) activity;GO:0070406//glutamine binding;GO:0019003//GDP binding;GO:0004767//sphingomyelin phosphodiesterase activity;GO:0004151//dihydroorotase activity;GO:0046872//metal ion binding;GO:0005515//protein binding;GO:0008020//G-protein coupled photorecep…	GO:0006930//substrate-dependent cell migration, cell extension;GO:0001752//compound eye photoreceptor fate commitment;GO:0042052//rhabdomere development;GO:0006543//glutamine catabolic process;GO:0046673//negative regulation of compound eye retinal cell programmed cell death;GO:0007601//visual perception;GO:0008594//photoreceptor cell morphogenesis;GO:0007602//phototransduction;GO:0030713//ovaria…	gi|242010242|ref|XP_002425879.1|/8.97484e-97/rap1 and, putative [Pediculus humanus corporis]
Unigene17240_Madu-A	380	0	1	0.01	0.621639626	5.958006565	Up	0.453142	0.606706461	K00680|1|3e-10|63.5|dme:Dmel_CG33337|[EC:2.3.1.-]	-	-	-	gi|270005118|gb|EFA01566.1|/1.65668e-47/hypothetical protein TcasGA2_TC007127 [Tribolium castaneum]
CL1432.Contig1_Madu-A	765	0	2	0.01	0.617576622	5.948546236	Up	0.215694	0.364116398	K10703|1|5e-31|134|aga:AgaP_AGAP003815|3-hydroxy acyl-CoA dehydratase [EC:4.2.1.-]	-	-	-	gi|270008695|gb|EFA05143.1|/1.78148e-64/hypothetical protein TcasGA2_TC015260 [Tribolium castaneum]
Unigene5465_Madu-A	385	0	1	0.01	0.613566384	5.939147538	Up	0.453142	0.612206034	-	-	-	-	-
CL468.Contig2_Madu-A	387	0	1	0.01	0.610395498	5.931672417	Up	0.453142	0.611055421	-	-	-	-	gi|307184914|gb|EFN71184.1|/2.40488e-06/UPF0439 protein C9orf30-like protein [Camponotus floridanus]
CL670.Contig1_Madu-A	388	0	1	0.01	0.608822314	5.927949331	Up	0.453142	0.609377429	-	-	-	-	-
Unigene24885_Madu-A	389	0	1	0.01	0.607257218	5.924235829	Up	0.453142	0.610495065	-	-	-	-	-
CL1355.Contig4_Madu-A	2340	0	6	0.01	0.605700148	5.92053186	Up	0.01107252	0.033695935	K08864|1|0.0|1202|tca:655717|tousled-like kinase [EC:2.7.11.1]	-	GO:0005524//ATP binding;GO:0004674//protein serine/threonine kinase activity	GO:0006468//protein phosphorylation	gi|189241920|ref|XP_967371.2|/0/PREDICTED: similar to mixed lineage protein kinase [Tribolium castaneum]
CL725.Contig1_Madu-A	391	0	1	0.01	0.604151043	5.916837376	Up	0.453142	0.601227239	-	-	-	-	gi|156546916|ref|XP_001600672.1|/7.93427e-13/PREDICTED: sesquipedalian-1-like [Nasonia vitripennis]
CL3166.Contig2_Madu-A	1580	0	4	0.01	0.598033058	5.90215333	Up	0.04887	0.114997883	K12741|1|5e-135|481|tca:657465|heterogeneous nuclear ribonucleoprotein A1/A3	-	GO:0097159//organic cyclic compound binding	-	gi|189234126|ref|XP_969016.2|/3.78073e-134/PREDICTED: similar to mammalian A1, A2 /B1 hnRNP homologue [Tribolium castaneum]
CL1436.Contig2_Madu-A	398	0	1	0.01	0.593525271	5.891237553	Up	0.453142	0.607972906	K11447|1|6e-53|205|tca:657074|histone demethylase [EC:1.14.11.-]	GO:0005705//polytene chromosome interband;GO:0035327//transcriptionally active chromatin;GO:0005634//nucleus	GO:0032452//histone demethylase activity	GO:0042060//wound healing;GO:0061086//negative regulation of histone H3-K27 methylation;GO:0071557//histone H3-K27 demethylation;GO:0051568//histone H3-K4 methylation;GO:0008285//negative regulation of cell proliferation;GO:0045746//negative regulation of Notch signaling pathway;GO:0045498//sex comb development	gi|270014652|gb|EFA11100.1|/5.0512e-52/hypothetical protein TcasGA2_TC004698 [Tribolium castaneum]
CL1239.Contig3_Madu-A	398	0	1	0.01	0.593525271	5.891237553	Up	0.453142	0.602808597	-	-	-	-	-
Unigene22691_Madu-A	1977	2695	144688	292.5103927	17288.13444	5.885150503	Up	0	0	-	-	-	-	gi|91082677|ref|XP_971398.1|/2.19231e-105/PREDICTED: similar to vitellogenin [Tribolium castaneum]
CL1017.Contig2_Madu-A	405	0	1	0.01	0.58326681	5.866084076	Up	0.453142	0.608661108	-	-	-	-	-
CL1580.Contig2_Madu-A	811	0	2	0.01	0.582547615	5.864304069	Up	0.215694	0.364835049	K04430|1|3e-98|358|tca:662917|mitogen-activated protein kinase kinase 4 [EC:2.7.12.2]	-	GO:0005524//ATP binding;GO:0004674//protein serine/threonine kinase activity	GO:0006468//protein phosphorylation	gi|91089171|ref|XP_974082.1|/1.78164e-97/PREDICTED: similar to dual specificity mitogen-activated protein kinase kinase 4 MAPKK4 [Tribolium castaneum]
CL1443.Contig1_Madu-A	411	0	1	0.01	0.574751966	5.84486759	Up	0.453142	0.606206616	-	-	-	-	-
CL2039.Contig1_Madu-A	1661	0	4	0.01	0.568869495	5.830025816	Up	0.04887	0.115650628	K15001|1|3e-121|436|tca:641609|cytochrome P450, family 4 [EC:1.14.-.-]	-	GO:0016491//oxidoreductase activity;GO:0005488//binding	-	gi|270014333|gb|EFA10781.1|/2.29583e-129/cytochrome P450-like protein [Tribolium castaneum]
CL1876.Contig7_Madu-A	417	0	1	0.01	0.566482153	5.8239586	Up	0.453142	0.603380966	-	-	-	-	gi|270004489|gb|EFA00937.1|/1.97088e-08/hypothetical protein TcasGA2_TC003844 [Tribolium castaneum]
CL666.Contig1_Madu-A	418	0	1	0.01	0.565126933	5.820503041	Up	0.453142	0.604790491	-	-	-	-	gi|307170341|gb|EFN62673.1|/2.56809e-16/hypothetical protein EAG_00345 [Camponotus floridanus]
CL1122.Contig2_Madu-A	838	0	2	0.01	0.563778181	5.81705574	Up	0.215694	0.362707325	-	-	-	-	gi|270011901|gb|EFA08349.1|/1.08927e-52/hypothetical protein TcasGA2_TC005992 [Tribolium castaneum]
CL329.Contig2_Madu-A	423	0	1	0.01	0.558446945	5.80334832	Up	0.453142	0.609696336	-	-	-	-	-
CL200.Contig2_Madu-A	424	0	1	0.01	0.557129853	5.799941719	Up	0.453142	0.605550179	K11997|1|4e-20|96.7|ame:409206|tripartite motif-containing protein 2/3;K01312|2|4e-19|93.6|dpo:Dpse_GA11574|trypsin [EC:3.4.21.4]	-	GO:0008233//peptidase activity	-	gi|357620522|gb|EHJ72680.1|/1.06474e-25/putative serine-type enodpeptidase [Danaus plexippus]
Unigene25078_Madu-A	426	0	1	0.01	0.55451422	5.793152553	Up	0.453142	0.604842822	K13278|1|6e-12|69.7|bmy:Bm1_50405|60kDa lysophospholipase [EC:3.1.1.5 3.1.1.47 3.5.1.1]	-	GO:0016787//hydrolase activity	-	gi|221505608|gb|EEE31253.1|/5.2791e-17/asparaginase, putative [Toxoplasma gondii VEG]
CL3273.Contig2_Madu-A	1285	0	3	0.01	0.55149352	5.78527203	Up	0.102669	0.206394995	K13953|1|5e-26|119|cin:100187292|alcohol dehydrogenase, propanol-preferring [EC:1.1.1.1]	-	GO:0016491//oxidoreductase activity;GO:0000166//nucleotide binding;GO:0008270//zinc ion binding	GO:0001666//response to hypoxia;GO:0055114//oxidation-reduction process	gi|332375592|gb|AEE62937.1|/8.61668e-139/unknown [Dendroctonus ponderosae]
CL679.Contig2_Madu-A	433	0	1	0.01	0.545549787	5.769638959	Up	0.453142	0.605392846	-	-	-	-	gi|270015676|gb|EFA12124.1|/4.89713e-23/hypothetical protein TcasGA2_TC002270 [Tribolium castaneum]
CL2108.Contig2_Madu-A	877	0	2	0.01	0.538707088	5.751429141	Up	0.215694	0.361603613	-	-	-	-	-
CL114.Contig2_Madu-A	1760	0	4	0.01	0.536870586	5.74650246	Up	0.04887	0.115668373	K15613|1|0.0|706|nvi:100117144|homeobox protein Meis 1	GO:0005667//transcription factor complex	GO:0003705//RNA polymerase II distal enhancer sequence-specific DNA binding transcription factor activity;GO:0043565//sequence-specific DNA binding;GO:0008134//transcription factor binding	GO:0010092//specification of organ identity;GO:0001752//compound eye photoreceptor fate commitment;GO:0034504//protein localization to nucleus;GO:0007383//specification of segmental identity, antennal segment;GO:0007479//leg disc proximal/distal pattern formation;GO:0007420//brain development;GO:0045664//regulation of neuron differentiation;GO:0007422//peripheral nervous system development;GO:000…	gi|86515328|ref|NP_001034489.1|/0/homothorax [Tribolium castaneum]
Unigene25304_Madu-A	270	36	1746	28.61066401	1527.575774	5.738547155	Up	0	0	-	-	-	-	-
CL1669.Contig2_Madu-A	445	0	1	0.01	0.530838332	5.730200648	Up	0.453142	0.605602642	K03008|1|2e-55|214|tca:655304|DNA-directed RNA polymerase II subunit RPB11	GO:0005665//DNA-directed RNA polymerase II, core complex	GO:0003899//DNA-directed RNA polymerase activity;GO:0003677//DNA binding	GO:0006366//transcription from RNA polymerase II promoter	gi|91090444|ref|XP_966925.1|/1.06654e-54/PREDICTED: similar to DNA-directed RNA polymerase II 13.3 kDa polypeptide [Tribolium castaneum]
CL3289.Contig2_Madu-A	899	0	2	0.01	0.525524044	5.715684868	Up	0.215694	0.361269885	K01557|1|2e-32|140|isc:IscW_ISCW005968|acylpyruvate hydrolase [EC:3.7.1.5]	-	GO:0016787//hydrolase activity	GO:0008152//metabolic process	gi|332375274|gb|AEE62778.1|/1.92683e-98/unknown [Dendroctonus ponderosae]
CL2087.Contig2_Madu-A	454	0	1	0.01	0.520315105	5.701313686	Up	0.453142	0.602496853	K09183|1|6e-27|119|tca:661909|GATA-binding protein 4/5/6	-	-	-	gi|189237326|ref|XP_973133.2|/3.65565e-26/PREDICTED: similar to GATA transcription factor [Tribolium castaneum]
Unigene3627_Madu-A	454	0	1	0.01	0.520315105	5.701313686	Up	0.453142	0.600504144	-	-	-	-	-
CL3250.Contig1_Madu-A	458	0	1	0.01	0.515770869	5.688658385	Up	0.453142	0.610015577	K10600|1|3e-33|140|cqu:CpipJ_CPIJ003174|U-box domain-containing protein 5	GO:0005763//mitochondrial small ribosomal subunit	GO:0003735//structural constituent of ribosome	GO:0006412//translation	gi|91091168|ref|XP_971303.1|/7.32393e-35/PREDICTED: similar to ubiquitin fusion degradation protein 2 [Tribolium castaneum]
Unigene19402_Madu-A	460	0	1	0.01	0.513528387	5.682372123	Up	0.453142	0.611536546	-	GO:0005615//extracellular space	GO:0042302//structural constituent of cuticle	GO:0032504//multicellular organism reproduction	gi|91085221|ref|XP_972587.1|/4.59807e-29/PREDICTED: similar to GA10081-PA [Tribolium castaneum]
CL1535.Contig1_Madu-A	575	1	46	0.373182574	18.89784463	5.662196268	Up	3.61E-14	5.42E-13	-	-	-	-	-
CL3872.Contig3_Madu-A	938	0	2	0.01	0.503673897	5.654418061	Up	0.215694	0.362509739	K11091|1|2e-80|181|bfo:BRAFLDRAFT_124249|U1 small nuclear ribonucleoprotein A;K11094|3|4e-76|174|bta:767873|U2 small nuclear ribonucleoprotein B''	GO:0043234//protein complex;GO:0071011//precatalytic spliceosome;GO:0005686//U2 snRNP;GO:0005685//U1 snRNP;GO:0005692//U11 snRNP;GO:0071013//catalytic step 2 spliceosome	GO:0035614//snRNA stem-loop binding;GO:0003729//mRNA binding;GO:0030619//U1 snRNA binding;GO:0005515//protein binding;GO:0000166//nucleotide binding;GO:0030620//U2 snRNA binding	GO:0000381//regulation of alternative mRNA splicing, via spliceosome;GO:0019099//female germ-line sex determination;GO:0007539//primary sex determination, soma;GO:0048477//oogenesis	gi|91078752|ref|XP_968271.1|/3.42395e-106/PREDICTED: similar to U1 small nuclear ribonucleoprotein A [Tribolium castaneum]
Unigene13824_Madu-A	479	0	1	0.01	0.493158785	5.623980328	Up	0.453142	0.604163223	-	-	-	-	gi|270005118|gb|EFA01566.1|/2.89362e-21/hypothetical protein TcasGA2_TC007127 [Tribolium castaneum]
CL2863.Contig1_Madu-A	479	0	1	0.01	0.493158785	5.623980328	Up	0.453142	0.600607337	K07179|1|3e-55|213|tca:655344|RIO kinase 2 [EC:2.7.11.1]	-	GO:0005524//ATP binding;GO:0004674//protein serine/threonine kinase activity	GO:0006468//protein phosphorylation;GO:0022008//neurogenesis	gi|91079302|ref|XP_966978.1|/1.98539e-54/PREDICTED: similar to CG11859 CG11859-PA [Tribolium castaneum]
CL3862.Contig1_Madu-A	483	0	1	0.01	0.489074654	5.611982795	Up	0.453142	0.609005793	K05628|1|2e-18|92.0|tca:656772|arginine-glutamic acid dipeptide (RE) repeats	-	-	-	gi|270008438|gb|EFA04886.1|/8.94172e-18/hypothetical protein TcasGA2_TC014948 [Tribolium castaneum]
CL560.Contig1_Madu-A	486	0	1	0.01	0.486055675	5.60304967	Up	0.453142	0.606548526	K15085|1|7e-46|182|tca:658126|solute carrier family 25, member 42	GO:0016021//integral to membrane	-	GO:0055085//transmembrane transport	gi|91083611|ref|XP_969629.1|/3.9505e-45/PREDICTED: similar to mitochondrial solute carrier protein, putative [Tribolium castaneum]
CL2090.Contig3_Madu-A	984	0	2	0.01	0.480128166	5.585347668	Up	0.215694	0.360565198	K14554|1|4e-131|468|tca:655179|U3 small nucleolar RNA-associated protein 21	GO:0032040//small-subunit processome	GO:0016740//transferase activity	GO:0006364//rRNA processing	gi|91077436|ref|XP_966791.1|/2.88367e-130/PREDICTED: similar to wd-repeat protein [Tribolium castaneum]
CL2545.Contig2_Madu-A	499	0	1	0.01	0.473392902	5.564966168	Up	0.453142	0.609191554	-	-	-	-	gi|189241589|ref|XP_970570.2|/3.56737e-23/PREDICTED: similar to CG32645 CG32645-PB [Tribolium castaneum]
CL526.Contig2_Madu-A	502	0	1	0.01	0.47056386	5.55631862	Up	0.453142	0.608396231	-	-	-	-	-
CL265.Contig3_Madu-A	1010	0	2	0.01	0.467768431	5.547722596	Up	0.215694	0.362865548	-	-	-	-	-
CL1345.Contig2_Madu-A	1014	0	2	0.01	0.465923191	5.542020236	Up	0.215694	0.363004107	K09368|1|2e-92|339|phu:Phum_PHUM524300|POU domain transcription factor, class 6	GO:0005634//nucleus	GO:0003700//sequence-specific DNA binding transcription factor activity;GO:0003677//DNA binding	-	gi|307170609|gb|EFN62793.1|/3.87066e-93/POU domain, class 6, transcription factor 2 [Camponotus floridanus]
CL2785.Contig1_Madu-A	516	0	1	0.01	0.457796624	5.516634918	Up	0.453142	0.600246318	K08288|1|2e-24|111|nve:NEMVE_v1g245724|protein kinase C substrate 80K-H	-	-	-	gi|330831734|ref|XP_003291912.1|/8.00484e-24/hypothetical protein DICPUDRAFT_57640 [Dictyostelium purpureum]
CL1394.Contig2_Madu-A	525	0	1	0.01	0.449948682	5.491688561	Up	0.453142	0.610281866	-	-	GO:0003677//DNA binding	-	gi|91081491|ref|XP_974476.1|/5.36923e-31/PREDICTED: similar to AGAP009888-PA [Tribolium castaneum]
CL1599.Contig2_Madu-A	527	0	1	0.01	0.448241097	5.486203022	Up	0.453142	0.60863461	-	-	-	-	gi|328696993|ref|XP_003240198.1|/3.81769e-08/PREDICTED: hypothetical protein LOC100569135 [Acyrthosiphon pisum]
Unigene19200_Madu-A	527	0	1	0.01	0.448241097	5.486203022	Up	0.453142	0.606627483	K08098|1|4e-08|57.8|dme:Dmel_CG3419|phosphatidylinositol glycan, class Z [EC:2.4.1.-];K14307|5|2e-06|52.4|dse:Dsec_GM26854|nucleoporin p58/p45	-	-	-	gi|91090598|ref|XP_976392.1|/9.68585e-20/PREDICTED: hypothetical protein [Tribolium castaneum]
CL2164.Contig1_Madu-A	1055	0	2	0.01	0.447816223	5.48483489	Up	0.215694	0.360936773	-	-	-	-	gi|91076206|ref|XP_972459.1|/4.43305e-55/PREDICTED: similar to CG10249 CG10249-PD [Tribolium castaneum]
Unigene8535_Madu-A	309	64	2586	44.44374992	1976.934717	5.475140872	Up	0	0	-	-	-	-	-
CL962.Contig1_Madu-A	532	0	1	0.01	0.444028304	5.472579738	Up	0.453142	0.607444579	-	-	-	-	-
Unigene18469_Madu-A	535	0	1	0.01	0.441538426	5.464467092	Up	0.453142	0.604398296	-	-	GO:0042302//structural constituent of cuticle	-	gi|270010867|gb|EFA07315.1|/5.32106e-29/hypothetical protein TcasGA2_TC015908 [Tribolium castaneum]
CL139.Contig1_Madu-A	2151	0	4	0.01	0.439280442	5.457070364	Up	0.04887	0.115376281	K14416|1|0.0|669|tca:657404|elongation factor 1 alpha-like protein	-	GO:0003924//GTPase activity;GO:0005525//GTP binding	GO:0006184//GTP catabolic process	gi|91079704|ref|XP_968959.1|/0/PREDICTED: similar to eukaryotic peptide chain release factor GTP-binding subunit [Tribolium castaneum]
CL927.Contig1_Madu-A	543	0	1	0.01	0.435033256	5.443053786	Up	0.453142	0.599885732	-	-	-	-	-
CL3914.Contig2_Madu-A	547	0	1	0.01	0.431852025	5.432465151	Up	0.453142	0.605891349	-	-	-	-	-
Unigene21863_Madu-A	552	0	1	0.01	0.427940322	5.419337717	Up	0.453142	0.605943871	-	-	-	-	gi|270002112|gb|EEZ98559.1|/3.45408e-29/hypothetical protein TcasGA2_TC001066 [Tribolium castaneum]
CL1948.Contig1_Madu-A	1107	0	2	0.01	0.426780592	5.415422667	Up	0.215694	0.361387601	K02602|1|1e-51|204|ame:411907|oo18 RNA-binding protein	-	GO:0003676//nucleic acid binding;GO:0000166//nucleotide binding	-	gi|189233716|ref|XP_969331.2|/1.81915e-163/PREDICTED: similar to orb2 CG5735-PB [Tribolium castaneum]
Unigene17735_Madu-A	555	0	1	0.01	0.425627131	5.411518212	Up	0.453142	0.607946468	K09227|1|4e-34|144|tca:656812|zinc finger protein ZIC, invertebrate	-	-	GO:0048856//anatomical structure development;GO:0007275//multicellular organismal development	gi|270015215|gb|EFA11663.1|/2.3115e-33/hypothetical protein TcasGA2_TC010234 [Tribolium castaneum]
Unigene2347_Madu-A	558	0	1	0.01	0.423338813	5.403740862	Up	0.453142	0.60083965	-	-	-	-	-
CL139.Contig3_Madu-A	561	0	1	0.01	0.421074969	5.396005213	Up	0.453142	0.606154049	K14416|1|7e-23|107|tca:657404|elongation factor 1 alpha-like protein	-	-	-	gi|91079704|ref|XP_968959.1|/4.22598e-22/PREDICTED: similar to eukaryotic peptide chain release factor GTP-binding subunit [Tribolium castaneum]
CL3600.Contig1_Madu-A	562	0	1	0.01	0.420325726	5.393435853	Up	0.453142	0.607629389	-	-	-	-	-
CL2090.Contig1_Madu-A	1146	0	2	0.01	0.412256646	5.365470845	Up	0.215694	0.361701885	K14554|1|1e-152|540|tca:655179|U3 small nucleolar RNA-associated protein 21	GO:0032040//small-subunit processome	GO:0016740//transferase activity	GO:0006364//rRNA processing	gi|91077436|ref|XP_966791.1|/7.50925e-152/PREDICTED: similar to wd-repeat protein [Tribolium castaneum]
CL1652.Contig1_Madu-A	579	0	1	0.01	0.407984556	5.350442635	Up	0.453142	0.609669748	K11648|1|8e-80|296|tca:660721|SWI/SNF-related matrix-associated actin-dependent regulator of chromatin subfamily B member 1	GO:0000228//nuclear chromosome;GO:0035060//brahma complex	GO:0070984//SET domain binding;GO:0003713//transcription coactivator activity	GO:0043044//ATP-dependent chromatin remodeling;GO:0008544//epidermis development;GO:0070983//dendrite guidance;GO:0008586//imaginal disc-derived wing vein morphogenesis;GO:0007517//muscle organ development;GO:0008285//negative regulation of cell proliferation;GO:0008587//imaginal disc-derived wing margin morphogenesis;GO:0001700//embryonic development via the syncytial blastoderm;GO:0007474//imag…	gi|91084969|ref|XP_972023.1|/5.38693e-79/PREDICTED: similar to AGAP001154-PA [Tribolium castaneum]
CL3951.Contig1_Madu-A	1160	0	2	0.01	0.407281134	5.347953083	Up	0.215694	0.364775053	K10597|1|3e-70|266|tca:661942|ubiquitin conjugation factor E4 B [EC:6.3.2.19]	-	-	-	gi|91088575|ref|XP_973165.1|/2.13531e-69/PREDICTED: similar to ubiquitination factor E4 [Tribolium castaneum]
CL3917.Contig1_Madu-A	580	0	1	0.01	0.407281134	5.347953083	Up	0.453142	0.603563311	K02522|1|1e-77|289|tca:660517|inositol 1,4,5-triphosphate receptor, invertebrate	GO:0016021//integral to membrane;GO:0005783//endoplasmic reticulum	GO:0005220//inositol 1,4,5-trisphosphate-sensitive calcium-release channel activity	GO:0048016//inositol phosphate-mediated signaling;GO:0070588//calcium ion transmembrane transport	gi|270014764|gb|EFA11212.1|/6.58507e-77/hypothetical protein TcasGA2_TC005176 [Tribolium castaneum]
CL2893.Contig2_Madu-A	592	0	1	0.01	0.399025436	5.318408808	Up	0.453142	0.602081696	-	-	-	-	gi|270007619|gb|EFA04067.1|/5.60501e-79/hypothetical protein TcasGA2_TC014301 [Tribolium castaneum]
Unigene18265_Madu-A	533	71	2554	28.58382474	1131.920619	5.307430003	Up	0	0	-	-	-	-	gi|270009294|gb|EFA05742.1|/1.50652e-07/odorant binding protein 4 [Tribolium castaneum]
CL3216.Contig2_Madu-A	608	0	1	0.01	0.388524766	5.27993466	Up	0.453142	0.608263879	K10693|1|2e-08|59.3|dpe:Dper_GL26848|E3 ubiquitin-protein ligase MYCBP2 [EC:6.3.2.19];K00683|2|4e-06|51.6|tca:659407|glutaminyl-peptide cyclotransferase [EC:2.3.2.5]	-	-	-	gi|189238189|ref|XP_967429.2|/2.33683e-38/PREDICTED: similar to GA11062-PA [Tribolium castaneum]
CL30.Contig2_Madu-A	614	0	1	0.01	0.384728107	5.265767328	Up	0.453142	0.60749737	-	-	-	-	gi|405972247|gb|EKC37026.1|/1.82299e-06/Chromodomain-helicase-DNA-binding protein Mi-2-like protein [Crassostrea gigas]
CL592.Contig2_Madu-A	614	0	1	0.01	0.384728107	5.265767328	Up	0.453142	0.604738169	K15612|1|2e-10|65.9|xtr:496679|rhombotin-2	-	GO:0008270//zinc ion binding	-	gi|242005244|ref|XP_002423481.1|/6.86338e-38/LIM-only protein, putative [Pediculus humanus corporis]
CL2437.Contig2_Madu-A	617	0	1	0.01	0.382857468	5.258735494	Up	0.453142	0.61100201	K12879|1|1e-14|79.7|aag:AaeL_AAEL001716|THO complex subunit 2	GO:0005634//nucleus	-	GO:0006406//mRNA export from nucleus	gi|345490279|ref|XP_001606603.2|/1.11496e-19/PREDICTED: THO complex subunit 2-like [Nasonia vitripennis]
CL1705.Contig2_Madu-A	622	0	1	0.01	0.379779836	5.247091403	Up	0.453142	0.606601162	-	-	-	-	gi|242018546|ref|XP_002429735.1|/2.26975e-28/COMM domain-containing protein, putative [Pediculus humanus corporis]
CL1080.Contig2_Madu-A	1257	0	2	0.01	0.375852121	5.232093239	Up	0.215694	0.361466121	-	-	-	-	gi|270015219|gb|EFA11667.1|/1.33128e-51/hypothetical protein TcasGA2_TC008531 [Tribolium castaneum]
CL496.Contig1_Madu-A	630	0	1	0.01	0.374957235	5.228654155	Up	0.453142	0.609058856	-	-	-	-	gi|270005545|gb|EFA01993.1|/3.64992e-13/hypothetical protein TcasGA2_TC007614 [Tribolium castaneum]
Unigene17572_Madu-A	633	0	1	0.01	0.373180186	5.221800484	Up	0.453142	0.605838836	-	-	-	-	-
Unigene17623_Madu-A	501	1	33	0.428303353	15.55960261	5.183028432	Up	4.11E-10	4.39E-09	K00827|1|6e-58|223|tca:658321|alanine-glyoxylate transaminase / (R)-3-amino-2-methylpropionate-pyruvate transaminase [EC:2.6.1.44 2.6.1.40]	-	GO:0008453//alanine-glyoxylate transaminase activity	-	gi|270014922|gb|EFA11370.1|/3.77622e-57/hypothetical protein TcasGA2_TC011528 [Tribolium castaneum]
Unigene23638_Madu-A	661	0	1	0.01	0.357372251	5.159355712	Up	0.453142	0.609935735	K00476|1|2e-26|119|tca:656627|aspartate beta-hydroxylase [EC:1.14.11.16]	-	GO:0003824//catalytic activity	-	gi|270017242|gb|EFA13688.1|/1.20824e-25/hypothetical protein TcasGA2_TC001594 [Tribolium castaneum]
CL2758.Contig1_Madu-A	671	0	1	0.01	0.352046286	5.137693217	Up	0.453142	0.610868522	-	-	-	-	-
CL2437.Contig1_Madu-A	678	0	1	0.01	0.34841159	5.12272071	Up	0.453142	0.600942958	K12879|1|2e-14|79.7|aag:AaeL_AAEL001716|THO complex subunit 2	GO:0005634//nucleus	-	GO:0006406//mRNA export from nucleus	gi|345490279|ref|XP_001606603.2|/1.37827e-19/PREDICTED: THO complex subunit 2-like [Nasonia vitripennis]
CL1756.Contig1_Madu-A	2056	0	3	0.01	0.34468345	5.107200125	Up	0.102669	0.205311381	K00907|1|3e-34|147|der:Dere_GG25360|myosin-light-chain kinase [EC:2.7.11.18]	-	-	-	gi|358339569|dbj|GAA47606.1|/1.85735e-46/hypothetical protein CLF_100574 [Clonorchis sinensis]
CL51.Contig11_Madu-A	687	0	1	0.01	0.343847246	5.103695885	Up	0.453142	0.602574759	-	-	-	-	-
Unigene9008_Madu-A	204	1	31	1.051862647	35.89664115	5.092830623	Up	1.71E-09	1.72E-08	-	-	-	-	-
Unigene24315_Madu-A	787	1	31	0.272655629	9.304847261	5.092830623	Up	1.71E-09	1.72E-08	-	-	-	-	-
CL1338.Contig2_Madu-A	704	0	1	0.01	0.335544116	5.068430555	Up	0.453142	0.609483694	K12485|1|2e-41|169|tca:663942|Rab11 family-interacting protein 3/4	-	-	GO:0009987//cellular process	gi|189235314|ref|XP_975062.2|/1.52663e-40/PREDICTED: similar to nuclear fallout CG33991-PC [Tribolium castaneum]
CL3140.Contig2_Madu-A	708	0	1	0.01	0.333648387	5.060256623	Up	0.453142	0.599834255	-	-	-	-	gi|322790210|gb|EFZ15209.1|/1.45581e-06/hypothetical protein SINV_04407 [Solenopsis invicta]
CL1662.Contig2_Madu-A	712	0	1	0.01	0.331773958	5.052128743	Up	0.453142	0.611188991	K10693|1|6e-16|84.7|dpe:Dper_GL26848|E3 ubiquitin-protein ligase MYCBP2 [EC:6.3.2.19]	-	-	-	gi|332374294|gb|AEE62288.1|/1.41986e-41/unknown [Dendroctonus ponderosae]
CL176.Contig1_Madu-A	2140	0	3	0.01	0.331153819	5.049429593	Up	0.102669	0.20609955	K01349|1|0.0|1009|tca:661907|furin [EC:3.4.21.75]	GO:0005795//Golgi stack;GO:0005886//plasma membrane;GO:0030173//integral to Golgi membrane	GO:0004252//serine-type endopeptidase activity	GO:0006508//proteolysis	gi|189233918|ref|XP_973131.2|/0/PREDICTED: similar to proprotein convertase subtilisin/kexin type 4, furin [Tribolium castaneum]
Unigene22175_Madu-A	714	0	1	0.01	0.330844619	5.048081909	Up	0.453142	0.600813829	-	-	-	-	gi|270009274|gb|EFA05722.1|/1.42646e-25/apolipophorin-III [Tribolium castaneum]
Unigene875_Madu-A	262	1	30	0.819007558	27.04844174	5.045524908	Up	3.49E-09	3.40E-08	-	-	-	-	-
CL1977.Contig1_Madu-A	729	0	1	0.01	0.324037116	5.018087169	Up	0.453142	0.604476694	-	-	-	-	gi|270005389|gb|EFA01837.1|/1.04708e-10/hypothetical protein TcasGA2_TC007439 [Tribolium castaneum]
CL1007.Contig2_Madu-A	2932	0	4	0.01	0.322268837	5.010192785	Up	0.04887	0.115429279	K01681|1|0.0|1500|tca:660804|aconitate hydratase 1 [EC:4.2.1.3]	-	GO:0030350//iron-responsive element binding;GO:0005506//iron ion binding;GO:0051539//4 iron, 4 sulfur cluster binding;GO:0052632//citrate hydro-lyase (cis-aconitate-forming) activity;GO:0052633//isocitrate hydro-lyase (cis-aconitate-forming) activity	GO:0006447//regulation of translational initiation by iron	gi|189237306|ref|XP_972101.2|/0/PREDICTED: similar to aconitase [Tribolium castaneum]
CL2368.Contig2_Madu-A	740	0	1	0.01	0.319220348	4.996480713	Up	0.453142	0.607867167	K03469|1|2e-49|195|tca:659221|ribonuclease HI [EC:3.1.26.4]	-	-	-	gi|332373760|gb|AEE62021.1|/1.87028e-55/unknown [Dendroctonus ponderosae]
CL2709.Contig1_Madu-A	1493	0	2	0.01	0.316440801	4.983863723	Up	0.215694	0.363718369	K07508|1|1e-177|623|tca:656773|acetyl-CoA acyltransferase 2 [EC:2.3.1.16]	GO:0005875//microtubule associated complex;GO:0005811//lipid particle;GO:0005739//mitochondrion	GO:0003988//acetyl-CoA C-acyltransferase activity	GO:0006635//fatty acid beta-oxidation	gi|91087491|ref|XP_968373.1|/9.78659e-177/PREDICTED: similar to AGAP006821-PA [Tribolium castaneum]
CL1237.Contig1_Madu-A	1517	0	2	0.01	0.311434486	4.960856803	Up	0.215694	0.362944712	K01081|1|1e-168|593|dme:Dmel_CG11883|5'-nucleotidase [EC:3.1.3.5]	-	GO:0008253//5'-nucleotidase activity	GO:0009166//nucleotide catabolic process	gi|91086067|ref|XP_974022.1|/0/PREDICTED: similar to AGAP007730-PA [Tribolium castaneum]
CL3710.Contig2_Madu-A	1527	0	2	0.01	0.309394968	4.951377827	Up	0.215694	0.362924918	K01915|1|0.0|682|tca:656087|glutamine synthetase [EC:6.3.1.2]	-	GO:0004356//glutamate-ammonia ligase activity;GO:0005524//ATP binding	GO:0006807//nitrogen compound metabolic process;GO:0006542//glutamine biosynthetic process	gi|332372941|gb|AEE61612.1|/0/unknown [Dendroctonus ponderosae]
Unigene3995_Madu-A	812	1	28	0.264261059	8.145622685	4.945989234	Up	1.45E-08	1.31E-07	K00873|1|2e-60|233|aga:AgaP_AGAP004596|pyruvate kinase [EC:2.7.1.40];K12406|5|8e-60|230|cfa:490425|pyruvate kinase isozymes R/L [EC:2.7.1.40]	-	GO:0016301//kinase activity;GO:0046872//metal ion binding	GO:0044237//cellular metabolic process	gi|209447575|pdb|3EOE|A/3.15219e-86/Chain A, Crystal Structure Of Pyruvate Kinase From Toxoplasma Gondii, 55.M00007
CL152.Contig2_Madu-A	804	1	28	0.266890522	8.226673657	4.945989234	Up	1.45E-08	1.31E-07	K10955|1|3e-09|62.8|acs:100563509|intestinal mucin-2	-	-	-	gi|195055300|ref|XP_001994557.1|/5.12014e-12/GH15522 [Drosophila grimshawi]
CL626.Contig1_Madu-A	1320	1	28	0.162560591	5.010792137	4.945989234	Up	1.45E-08	1.31E-07	K01379|1|3e-161|568|tca:655494|cathepsin D [EC:3.4.23.5]	GO:0005764//lysosome;GO:0005875//microtubule associated complex;GO:0005576//extracellular region	GO:0004190//aspartic-type endopeptidase activity	GO:0045476//nurse cell apoptotic process;GO:0035071//salivary gland cell autophagic cell death;GO:0006508//proteolysis	gi|226437842|gb|ACO56332.1|/1.85731e-160/putative gut cathepsin D-like aspartic protease [Callosobruchus maculatus]
CL3195.Contig3_Madu-A	777	0	1	0.01	0.30401938	4.926091385	Up	0.453142	0.607920032	-	-	-	-	gi|189235737|ref|XP_001808400.1|/1.0963e-32/PREDICTED: similar to GA14032-PA [Tribolium castaneum]
CL399.Contig1_Madu-A	793	0	1	0.01	0.297885319	4.896685118	Up	0.453142	0.607814312	K12888|1|1e-10|67.0|xtr:100038222|heterogeneous nuclear ribonucleoprotein U;K15047|3|1e-08|60.8|phu:Phum_PHUM163920|heterogeneous nuclear ribonucleoprotein U-like protein 1	-	-	-	gi|270014565|gb|EFA11013.1|/9.66009e-24/hypothetical protein TcasGA2_TC004600 [Tribolium castaneum]
Unigene5394_Madu-A	704	1	27	0.304801108	9.05969114	4.893521815	Up	2.94E-08	2.57E-07	K10955|1|4e-19|95.1|acs:100563509|intestinal mucin-2	-	-	-	gi|326431598|gb|EGD77168.1|/1.58716e-21/TK protein kinase [Salpingoeca sp. ATCC 50818]
Unigene8163_Madu-A	721	1	27	0.297614397	8.84607845	4.893521815	Up	2.94E-08	2.57E-07	-	-	-	-	gi|389585675|dbj|GAB68405.1|/1.20461e-11/hypothetical protein PCYB_132790 [Plasmodium cynomolgi strain B]
Unigene24325_Madu-A	507	1	27	0.423234675	12.57992616	4.893521815	Up	2.94E-08	2.57E-07	K02870|1|2e-43|175|smm:Smp_012750|large subunit ribosomal protein L12e	GO:0030529//ribonucleoprotein complex	-	-	gi|67616823|ref|XP_667510.1|/3.54189e-45/60S ribosomal protein l12 [Cryptosporidium hominis TU502]
Unigene5184_Madu-A	612	1	27	0.350620882	10.42160549	4.893521815	Up	2.94E-08	2.56E-07	K00688|1|4e-13|74.7|mdo:100010242|starch phosphorylase [EC:2.4.1.1]	-	GO:0016740//transferase activity	-	gi|237830031|ref|XP_002364313.1|/8.14516e-23/glycogen phosphorylase family protein, putative [Toxoplasma gondii ME49]
CL1344.Contig3_Madu-A	804	0	1	0.01	0.293809773	4.876810482	Up	0.453142	0.611643566	K06560|1|5e-14|78.6|cin:100186027|mannose receptor, C type	-	-	-	gi|403183205|gb|EJY57929.1|/1.51993e-32/AAEL011612-PB [Aedes aegypti]
CL1995.Contig2_Madu-A	808	0	1	0.01	0.29235527	4.869650691	Up	0.453142	0.605078424	-	-	-	GO:0035071//salivary gland cell autophagic cell death	gi|189238895|ref|XP_966473.2|/1.45042e-91/PREDICTED: similar to leucine rich repeat protein [Tribolium castaneum]
Unigene53_Madu-A	810	0	1	0.01	0.291633405	4.866084076	Up	0.453142	0.599859992	K01183|1|2e-18|93.2|api:100160065|chitinase [EC:3.2.1.14]	GO:0016020//membrane;GO:0005576//extracellular region	GO:0008061//chitin binding;GO:0003824//catalytic activity;GO:0005509//calcium ion binding	GO:0005975//carbohydrate metabolic process;GO:0007156//homophilic cell adhesion;GO:0006030//chitin metabolic process	gi|270011608|gb|EFA08056.1|/1.5389e-117/hypothetical protein TcasGA2_TC005652 [Tribolium castaneum]
CL3040.Contig2_Madu-A	732	2	52	0.586284099	16.78087296	4.839074031	Up	6.90E-15	1.09E-13	-	-	-	-	-
CL1290.Contig2_Madu-A	833	0	1	0.01	0.283581102	4.825689488	Up	0.453142	0.60400661	K09880|1|5e-13|75.5|aag:AaeL_AAEL000109|enolase-phosphatase E1 [EC:3.1.3.77];K04574|5|8e-13|74.7|cfa:442940|neurofilament heavy polypeptide	GO:0044464//cell part	GO:0003824//catalytic activity;GO:0005488//binding	GO:0009987//cellular process	gi|291228878|ref|XP_002734403.1|/2.7647e-16/PREDICTED: hypothetical protein [Saccoglossus kowalevskii]
Unigene2069_Madu-A	1673	0	2	0.01	0.28239457	4.819640443	Up	0.215694	0.365195439	K09880|1|7e-27|122|nvi:100117336|enolase-phosphatase E1 [EC:3.1.3.77]	-	-	-	gi|358339569|dbj|GAA47606.1|/5.2972e-41/hypothetical protein CLF_100574 [Clonorchis sinensis]
CL1632.Contig2_Madu-A	838	0	1	0.01	0.281889091	4.81705574	Up	0.453142	0.610175322	K15719|1|2e-112|405|tca:655306|protein O-GlcNAcase / histone acetyltransferase [EC:3.2.1.169 2.3.1.48]	-	-	-	gi|270014068|gb|EFA10516.1|/1.3526e-111/hypothetical protein TcasGA2_TC012768 [Tribolium castaneum]
CL2370.Contig1_Madu-A	1683	0	2	0.01	0.280716646	4.811042712	Up	0.215694	0.364435448	K10249|1|1e-105|384|api:100163970|elongation of very long chain fatty acids protein 4;K10247|3|9e-72|271|xla:379510|elongation of very long chain fatty acids protein 1;K10250|4|1e-71|271|dre:327274|elongation of very long chain fatty acids protein 7	GO:0016021//integral to membrane	-	GO:0006633//fatty acid biosynthetic process;GO:0000038//very long-chain fatty acid metabolic process	gi|91093076|ref|XP_968784.1|/2.94639e-140/PREDICTED: similar to Elongation of very long chain fatty acids protein AAEL008004 [Tribolium castaneum]
CL396.Contig3_Madu-A	844	0	1	0.01	0.27988514	4.806762985	Up	0.453142	0.601667111	-	GO:0044424//intracellular part	-	-	gi|189239305|ref|XP_001811960.1|/3.57589e-27/PREDICTED: similar to AGAP002281-PA [Tribolium castaneum]
Unigene22863_Madu-A	857	0	1	0.01	0.275639507	4.784710779	Up	0.453142	0.607048935	-	-	-	-	-
Unigene4006_Madu-A	926	1	25	0.23172784	6.377512362	4.782490502	Up	1.21E-07	9.77E-07	K14753|1|3e-73|275|dre:30722|guanine nucleotide-binding protein subunit beta-2-like 1 protein	-	-	GO:0009987//cellular process	gi|357016891|gb|AET50474.1|/2.57399e-85/hypothetical protein [Eimeria tenella]
CL3264.Contig1_Madu-A	860	0	1	0.01	0.274677974	4.779669324	Up	0.453142	0.611108842	K06685|1|3e-37|155|ame:409540|maintenance of ploidy protein MOB1 (MPS1 binder 1)	GO:0016028//rhabdomere;GO:0005737//cytoplasm;GO:0005634//nucleus;GO:0005886//plasma membrane	GO:0005515//protein binding	GO:0042052//rhabdomere development;GO:0000902//cell morphogenesis;GO:0007616//long-term memory;GO:0008355//olfactory learning	gi|189236904|ref|XP_968602.2|/1.72711e-117/PREDICTED: similar to Mps one binder kinase activator-like 2 (Mob as tumor suppressor protein 2) (Dmob2) [Tribolium castaneum]
CL2731.Contig1_Madu-A	866	0	1	0.01	0.272774894	4.769638959	Up	0.453142	0.601460032	K02184|1|2e-16|86.7|mcc:708376|formin 2	-	-	-	gi|270003001|gb|EEZ99448.1|/7.99908e-54/hypothetical protein TcasGA2_TC030741 [Tribolium castaneum]
Unigene21463_Madu-A	879	0	1	0.01	0.26874068	4.748142818	Up	0.453142	0.608343283	K01312|1|1e-73|276|dpo:Dpse_GA18102|trypsin [EC:3.4.21.4];K08670|2|1e-50|200|ssc:100517843|suppressor of tumorigenicity protein 14 [EC:3.4.21.109];K09625|5|1e-49|197|rno:353251|protease, serine, 21 (testisin) [EC:3.4.21.-]	-	GO:0004252//serine-type endopeptidase activity	GO:0006508//proteolysis	gi|189239670|ref|XP_973911.2|/2.08353e-142/PREDICTED: similar to serine proteinase stubble [Tribolium castaneum]
CL2061.Contig2_Madu-A	880	0	1	0.01	0.268435293	4.74650246	Up	0.453142	0.604293797	-	-	-	-	gi|189240697|ref|XP_001814945.1|/1.18421e-41/PREDICTED: similar to CG1103 CG1103-PB [Tribolium castaneum]
CL1177.Contig2_Madu-A	885	0	1	0.01	0.266918709	4.738328529	Up	0.453142	0.607259881	K00121|1|1e-108|393|tca:654905|S-(hydroxymethyl)glutathione dehydrogenase / alcohol dehydrogenase [EC:1.1.1.284 1.1.1.1]	-	GO:0080007//S-nitrosoglutathione reductase activity;GO:0008270//zinc ion binding;GO:0051903//S-(hydroxymethyl)glutathione dehydrogenase activity;GO:0004552//octanol dehydrogenase activity;GO:0004022//alcohol dehydrogenase (NAD) activity;GO:0000166//nucleotide binding	GO:0006069//ethanol oxidation;GO:2000169//regulation of peptidyl-cysteine S-nitrosylation;GO:0080164//regulation of nitric oxide metabolic process;GO:0008542//visual learning	gi|237681130|ref|NP_001153710.1|/7.57244e-108/formaldehyde dehydrogenase [Tribolium castaneum]
CL507.Contig1_Madu-A	895	0	1	0.01	0.263936378	4.722118301	Up	0.453142	0.605523951	K00236|1|3e-33|142|aag:AaeL_AAEL008871|succinate dehydrogenase (ubiquinone) cytochrome b560 subunit	GO:0016020//membrane	GO:0016627//oxidoreductase activity, acting on the CH-CH group of donors	GO:0006979//response to oxidative stress;GO:0008340//determination of adult lifespan;GO:0006121//mitochondrial electron transport, succinate to ubiquinone	gi|157120010|ref|XP_001653486.1|/1.8263e-32/succinate dehydrogenase [Aedes aegypti]
CL3510.Contig2_Madu-A	908	0	1	0.01	0.260157553	4.701313686	Up	0.453142	0.608131584	-	GO:0005622//intracellular	GO:0005097//Rab GTPase activator activity	GO:0032851//positive regulation of Rab GTPase activity	gi|91080259|ref|XP_973356.1|/5.476e-125/PREDICTED: similar to CG4552 CG4552-PA [Tribolium castaneum]
CL2099.Contig1_Madu-A	1830	0	2	0.01	0.258167276	4.69023424	Up	0.215694	0.361289499	K12114|1|5e-148|525|tca:660017|vrille	-	-	-	gi|189233633|ref|XP_971374.2|/3.59717e-147/PREDICTED: similar to vrille [Tribolium castaneum]
CL3625.Contig1_Madu-A	1842	0	2	0.01	0.256485405	4.680804827	Up	0.215694	0.364415491	K04574|1|6e-08|60.1|ssc:100156492|neurofilament heavy polypeptide	-	-	-	gi|270002113|gb|EEZ98560.1|/6.90535e-114/hypothetical protein TcasGA2_TC001067 [Tribolium castaneum]
CL1022.Contig1_Madu-A	923	0	1	0.01	0.25592964	4.677675336	Up	0.453142	0.60348515	-	-	-	-	gi|270007486|gb|EFA03934.1|/4.2384e-72/hypothetical protein TcasGA2_TC014074 [Tribolium castaneum]
CL2055.Contig1_Madu-A	929	0	1	0.01	0.254276704	4.668327387	Up	0.453142	0.599937218	K15438|1|7e-50|197|tca:100142002|aminoacyl tRNA synthase complex-interacting multifunctional protein 2	-	-	-	gi|189240806|ref|XP_001811380.1|/5.09892e-49/PREDICTED: similar to AGAP005418-PA [Tribolium castaneum]
CL2882.Contig1_Madu-A	955	0	1	0.01	0.247353987	4.628505251	Up	0.453142	0.611590051	K10641|1|6e-12|72.0|mdo:100011228|E3 ubiquitin-protein ligase LRSAM1 [EC:6.3.2.19]	-	-	-	gi|91091830|ref|XP_967237.1|/5.08297e-84/PREDICTED: similar to death-associated small cytoplasmic leucine-rich protein SCLP [Tribolium castaneum]
Unigene14078_Madu-A	794	1	22	0.270251864	6.545223266	4.598065931	Up	1.00E-06	7.22E-06	-	-	-	-	-
CL1332.Contig2_Madu-A	1005	0	1	0.01	0.235047819	4.554882387	Up	0.453142	0.606917169	K01540|1|2e-72|273|aag:AaeL_AAEL010145|sodium/potassium-transporting ATPase subunit beta	GO:0005890//sodium:potassium-exchanging ATPase complex;GO:0005918//septate junction	GO:0005391//sodium:potassium-exchanging ATPase activity	GO:0019991//septate junction assembly;GO:0060857//establishment of glial blood-brain barrier;GO:0035158//regulation of tube diameter, open tracheal system;GO:0035159//regulation of tube length, open tracheal system;GO:0006812//cation transport	gi|189237124|ref|XP_972876.2|/6.11748e-75/PREDICTED: similar to sodium/potassium-dependent atpase beta-2 subunit [Tribolium castaneum]
CL2099.Contig2_Madu-A	2071	0	2	0.01	0.228124633	4.511750335	Up	0.215694	0.360604275	K12114|1|6e-148|525|tca:660017|vrille	-	-	-	gi|189233633|ref|XP_971374.2|/4.18515e-147/PREDICTED: similar to vrille [Tribolium castaneum]
Unigene12069_Madu-A	236	74	1533	67.28355307	1534.448931	4.511322928	Up	0	0	-	-	-	-	-
Unigene4014_Madu-A	683	2	41	0.628345476	14.18030069	4.496186317	Up	1.56E-11	1.89E-10	K00134|1|2e-82|305|spu:578260|glyceraldehyde 3-phosphate dehydrogenase [EC:1.2.1.12]	-	GO:0051287//NAD binding;GO:0046872//metal ion binding;GO:0004365//glyceraldehyde-3-phosphate dehydrogenase (NAD+) (phosphorylating) activity;GO:0050661//NADP binding	GO:0006006//glucose metabolic process;GO:0055114//oxidation-reduction process	gi|310877432|gb|ADP36999.1|/9.21733e-96/glyceraldehyde-3-phosphate dehydrogenase [Eimeria tenella]
CL805.Contig1_Madu-A	1068	0	1	0.01	0.221182638	4.467166242	Up	0.453142	0.609802712	K06832|1|2e-19|97.4|cin:100184813|galectin-8;K10093|2|4e-19|96.3|xtr:100124899|galectin-9;K10091|4|5e-19|95.9|ssc:397041|galectin-4	-	-	-	gi|91080515|ref|XP_971732.1|/3.68445e-65/PREDICTED: similar to galectin (AGAP008844-PA) [Tribolium castaneum]
Unigene17622_Madu-A	310	1	20	0.692193484	15.24019728	4.460562407	Up	4.07E-06	2.69E-05	K00827|1|1e-25|114|nvi:100123739|alanine-glyoxylate transaminase / (R)-3-amino-2-methylpropionate-pyruvate transaminase [EC:2.6.1.44 2.6.1.40]	-	GO:0008453//alanine-glyoxylate transaminase activity	-	gi|156549054|ref|XP_001607441.1|/1.15478e-24/PREDICTED: alanine--glyoxylate aminotransferase 2, mitochondrial-like [Nasonia vitripennis]
CL2538.Contig1_Madu-A	1095	0	1	0.01	0.21572882	4.431147019	Up	0.453142	0.603954423	K11422|1|5e-06|52.8|aml:100482700|histone-lysine N-methyltransferase SETD1 [EC:2.1.1.43]	-	-	-	gi|270016769|gb|EFA13215.1|/5.6136e-16/hypothetical protein TcasGA2_TC016042 [Tribolium castaneum]
CL2726.Contig1_Madu-A	1129	0	1	0.01	0.209232115	4.387032403	Up	0.453142	0.604528971	K15734|1|4e-143|508|tca:660376|all-trans-retinol dehydrogenase (NAD+) [EC:1.1.1.105]	-	GO:0016491//oxidoreductase activity	GO:0008152//metabolic process	gi|91088515|ref|XP_971706.1|/3.10941e-142/PREDICTED: similar to AGAP008125-PA [Tribolium castaneum]
Unigene24593_Madu-A	805	1	19	0.266558981	5.575451055	4.386561826	Up	8.19E-06	5.18E-05	-	-	-	-	gi|294933039|ref|XP_002780567.1|/4.33446e-11/Endochitinase 3 precursor, putative [Perkinsus marinus ATCC 50983]
CL3808.Contig1_Madu-A	456	1	19	0.470570132	9.842627411	4.386561826	Up	8.19E-06	5.18E-05	K10955|1|8e-21|99.4|acs:100563509|intestinal mucin-2	-	-	-	gi|326427356|gb|EGD72926.1|/1.81428e-25/hypothetical protein PTSG_12198 [Salpingoeca sp. ATCC 50818]
Unigene5299_Madu-A	620	1	19	0.346096742	7.239093709	4.386561826	Up	8.19E-06	5.18E-05	K10955|1|2e-09|62.4|acs:100563509|intestinal mucin-2	-	-	-	gi|326431449|gb|EGD77019.1|/5.07997e-12/plasminogen [Salpingoeca sp. ATCC 50818]
CL2799.Contig1_Madu-A	555	2	37	0.773261189	15.74820386	4.348087678	Up	2.52E-10	2.74E-09	-	-	-	-	-
CL3107.Contig1_Madu-A	1160	0	1	0.01	0.203640567	4.347953083	Up	0.453142	0.601020463	K12820|1|0.0|720|tca:654855|pre-mRNA-splicing factor ATP-dependent RNA helicase DHX15/PRP43 [EC:3.6.4.13];K14305|2|0.0|699|ame:551824|nuclear pore complex protein Nup43	-	GO:0003676//nucleic acid binding;GO:0008026//ATP-dependent helicase activity;GO:0005524//ATP binding	GO:0006200//ATP catabolic process	gi|91077430|ref|XP_966364.1|/0/PREDICTED: similar to ATP-dependent RNA helicase [Tribolium castaneum]
CL1785.Contig1_Madu-A	1164	0	1	0.01	0.202940771	4.342986831	Up	0.453142	0.612125618	K13173|1|3e-07|57.0|dya:Dyak_GE10160|arginine and glutamate-rich protein 1	-	-	-	gi|270003204|gb|EEZ99651.1|/3.92234e-71/hypothetical protein TcasGA2_TC002408 [Tribolium castaneum]
Unigene9397_Madu-A	268	14	253	11.20940194	223.0016181	4.314272965	Up	2.56E-63	1.69E-61	-	-	-	-	-
CL1148.Contig1_Madu-A	1729	17	307	2.109808942	41.94359674	4.313266317	Up	1.66E-76	1.30E-74	K01183|1|2e-24|114|cbr:CBG14201|chitinase [EC:3.2.1.14]	-	GO:0004553//hydrolase activity, hydrolyzing O-glycosyl compounds	GO:0008152//metabolic process	gi|170286895|dbj|BAG13449.1|/1.78942e-23/chitinase [Monochamus alternatus]
Unigene3709_Madu-A	226	1	18	0.949468938	18.81422585	4.308559314	Up	1.64E-05	9.83E-05	K11471|1|4e-20|96.7|tca:659240|additional sex combs-like protein	-	-	-	gi|270007351|gb|EFA03799.1|/3.27982e-19/hypothetical protein TcasGA2_TC013912 [Tribolium castaneum]
Unigene6689_Madu-A	435	1	18	0.493287311	9.774747222	4.308559314	Up	1.64E-05	9.82E-05	K01689|1|3e-43|173|hmg:100215404|enolase [EC:4.2.1.11]	GO:0009986//cell surface;GO:0000015//phosphopyruvate hydratase complex	GO:0004634//phosphopyruvate hydratase activity;GO:0000287//magnesium ion binding	GO:0006096//glycolysis	gi|340368628|ref|XP_003382853.1|/1.61893e-42/PREDICTED: enolase-like [Amphimedon queenslandica]
Unigene24366_Madu-A	611	1	18	0.35119473	6.959108088	4.308559314	Up	1.64E-05	9.83E-05	K02934|1|3e-23|108|tad:TRIADDRAFT_37142|large subunit ribosomal protein L6e	-	-	-	gi|353678102|sp|P0DJ56.1|RL6_TETTS/2.71469e-26/RecName: Full=60S ribosomal protein L6
Unigene1956_Madu-A	582	1	18	0.368694124	7.305867769	4.308559314	Up	1.64E-05	9.82E-05	-	-	-	-	gi|785072|gb|AAA65455.1|/1.23909e-06/12 kDa hemolymph protein precursor [Tenebrio molitor]
Unigene7100_Madu-A	566	1	18	0.379116573	7.512394067	4.308559314	Up	1.64E-05	9.82E-05	-	-	-	-	-
Unigene24303_Madu-A	552	1	18	0.388731848	7.7029258	4.308559314	Up	1.64E-05	9.82E-05	K02889|1|3e-35|148|hmg:100203078|large subunit ribosomal protein L21e	-	-	-	gi|401412896|ref|XP_003885895.1|/3.0649e-38/50S ribosomal protein L21e, related [Neospora caninum Liverpool]
CL3524.Contig1_Madu-A	1222	0	1	0.01	0.193308558	4.272833604	Up	0.453142	0.608846659	K14286|1|2e-155|549|tca:656564|alanine-glyoxylate aminotransferase 2-like [EC:2.6.1.-]	GO:0005739//mitochondrion	GO:0008453//alanine-glyoxylate transaminase activity;GO:0030170//pyridoxal phosphate binding;GO:0004587//ornithine-oxo-acid transaminase activity	GO:0035094//response to nicotine;GO:0019544//arginine catabolic process to glutamate	gi|91091742|ref|XP_966408.1|/1.36805e-154/PREDICTED: similar to AGAP000313-PA isoform 1 [Tribolium castaneum]
CL1795.Contig1_Madu-A	496	4	69	1.73048371	32.86167539	4.247158769	Up	4.94E-18	9.58E-17	-	-	-	-	-
Unigene24407_Madu-A	495	1	17	0.433494909	8.112711079	4.226097154	Up	3.28E-05	0.000185768	K02962|1|4e-21|100|nve:NEMVE_v1g192160|small subunit ribosomal protein S17e	GO:0005840//ribosome	GO:0003735//structural constituent of ribosome	GO:0006412//translation	gi|156087707|ref|XP_001611260.1|/5.05161e-22/40S ribosomal protein S17 [Babesia bovis T2Bo]
Unigene24478_Madu-A	623	1	17	0.344430145	6.445894035	4.226097154	Up	3.28E-05	0.000185803	K02960|1|2e-50|199|dre:767765|small subunit ribosomal protein S16e	GO:0005840//ribosome	GO:0003735//structural constituent of ribosome	GO:0006412//translation	gi|401406564|ref|XP_003882731.1|/7.09438e-54/30S ribosomal protein S9P, related [Neospora caninum Liverpool]
CL1730.Contig2_Madu-A	1270	0	1	0.01	0.186002408	4.217249392	Up	0.453142	0.611456306	K10779|1|6e-08|59.3|gga:422331|transcriptional regulator ATRX [EC:3.6.4.12];K13171|2|1e-07|58.5|nvi:100117836|serine/arginine repetitive matrix protein 1;K14721|4|4e-07|56.6|phu:Phum_PHUM540970|DNA-directed RNA polymerase III subunit RPC5;K10429|5|3e-06|53.5|dre:797545|microtubule-associated protein 1	-	-	-	gi|270005582|gb|EFA02030.1|/1.75474e-43/hypothetical protein TcasGA2_TC007655 [Tribolium castaneum]
CL1760.Contig2_Madu-A	2576	0	2	0.01	0.183402995	4.196945295	Up	0.215694	0.361642915	K14006|1|0.0|1444|tca:660122|protein transport protein SEC23	GO:0030127//COPII vesicle coat;GO:0005795//Golgi stack;GO:0005783//endoplasmic reticulum	GO:0008270//zinc ion binding;GO:0005096//GTPase activator activity	GO:0071711//basement membrane organization;GO:0008360//regulation of cell shape;GO:0035293//chitin-based larval cuticle pattern formation;GO:0048081//positive regulation of cuticle pigmentation;GO:0007029//endoplasmic reticulum organization;GO:0034394//protein localization to cell surface;GO:0006886//intracellular protein transport;GO:0050774//negative regulation of dendrite morphogenesis;GO:0007…	gi|91086195|ref|XP_971475.1|/0/PREDICTED: similar to protein transport protein sec23 [Tribolium castaneum]
Unigene472_Madu-A	534	5	82	2.009175843	36.27395271	4.174258222	Up	5.70E-21	1.27E-19	-	-	-	-	-
CL766.Contig2_Madu-A	1330	0	1	0.01	0.177611322	4.150651643	Up	0.453142	0.605471502	K14388|1|0.0|693|tca:662768|solute carrier family 5 (sodium-coupled monocarboxylate transporter), member 8/12;K13197|3|2e-81|303|mdo:100010992|insulin-like growth factor 2 mRNA-binding protein 3	GO:0071011//precatalytic spliceosome;GO:0071013//catalytic step 2 spliceosome	GO:0003729//mRNA binding;GO:0008934//inositol monophosphate 1-phosphatase activity;GO:0000166//nucleotide binding	GO:0016311//dephosphorylation;GO:0000398//mRNA splicing, via spliceosome;GO:0051124//synaptic growth at neuromuscular junction;GO:0007283//spermatogenesis	gi|189237154|ref|XP_973939.2|/0/PREDICTED: similar to igf2 mRNA binding protein, putative [Tribolium castaneum]
Unigene25447_Madu-A	204	1	16	1.051862647	18.52729866	4.138634312	Up	6.55E-05	0.000350788	-	-	-	-	-
Unigene5288_Madu-A	731	2	32	0.587086129	10.34081785	4.138634312	Up	7.91E-09	7.39E-08	K05692|1|4e-106|384|nve:NEMVE_v1g210933|actin beta/gamma 1	GO:0005737//cytoplasm;GO:0005884//actin filament	GO:0005200//structural constituent of cytoskeleton;GO:0005524//ATP binding	GO:0007010//cytoskeleton organization;GO:0070359	gi|37105911|gb|AAQ88309.1|/1.01128e-130/actin [Gregarina polymorpha]
Unigene24714_Madu-A	335	1	16	0.640537254	11.2822953	4.138634312	Up	6.55E-05	0.00035091	K04079|1|2e-19|94.0|nvi:100117412|molecular chaperone HtpG	-	-	-	gi|25986819|gb|AAM93745.1|/3.75919e-23/heat shock protein 90, partial [Diplonema papillatum]
Unigene24305_Madu-A	540	1	16	0.397370333	6.999201715	4.138634312	Up	6.55E-05	0.000350849	K00262|1|3e-45|181|cin:100176644|glutamate dehydrogenase (NADP+) [EC:1.4.1.4];K00261|2|6e-40|163|nve:NEMVE_v1g169502|glutamate dehydrogenase (NAD(P)+) [EC:1.4.1.3]	-	GO:0003824//catalytic activity	GO:0044237//cellular metabolic process;GO:0044238//primary metabolic process	gi|198432266|ref|XP_002122189.1|/2.08718e-44/PREDICTED: similar to NADP-specific glutamate dehydrogenase (NADP-GDH) (NADP-dependent glutamate dehydrogenase) [Ciona intestinalis]
Unigene24348_Madu-A	611	2	32	0.70238946	12.37174771	4.138634312	Up	7.91E-09	7.39E-08	K11254|1|5e-44|177|cqu:CpipJ_CPIJ014768|histone H4	GO:0000786//nucleosome;GO:0005634//nucleus	GO:0003677//DNA binding	GO:0006334//nucleosome assembly	gi|170058994|ref|XP_001865168.1|/3.19193e-43/histone 1 [Culex quinquefasciatus]
Unigene24334_Madu-A	367	1	16	0.584686594	10.29855293	4.138634312	Up	6.55E-05	0.000350728	K02872|1|9e-30|128|smm:Smp_090230|large subunit ribosomal protein L13Ae	GO:0005840//ribosome	-	-	gi|159145712|gb|ABW90393.1|/4.1512e-30/putative ribosomal protein L13a [Barentsia elongata]
Unigene24780_Madu-A	264	1	16	0.812802955	14.31654896	4.138634312	Up	6.55E-05	0.000350667	K03283|1|4e-29|126|bfo:BRAFLDRAFT_114843|heat shock 70kDa protein 1/8	-	GO:0032440//2-alkenal reductase [NAD(P)] activity;GO:0005524//ATP binding	GO:0006950//response to stress;GO:0055114//oxidation-reduction process	gi|54873407|gb|AAV40983.1|/1.56832e-37/heat shock cognate 70 [Tribolium castaneum]
Unigene20473_Madu-A	775	4	62	1.107509575	18.89784463	4.092830623	Up	5.98E-16	1.02E-14	-	-	-	-	-
Unigene1069_Madu-A	762	33	500	9.292833783	155.0020065	4.060024478	Up	1.50E-118	1.83E-116	K07424|1|3e-36|152|ame:409677|cytochrome P450, family 3, subfamily A [EC:1.14.14.1];K15002|3|4e-31|135|aag:AaeL_AAEL009132|cytochrome P450, family 6 [EC:1.14.-.-];K14999|4|5e-31|134|dvi:Dvir_GJ20772|cytochrome P450, family 6, subfamily G, polypeptide 1 [EC:1.14.-.-]	-	-	-	gi|189241885|ref|XP_969536.2|/8.83191e-40/PREDICTED: similar to cytochrome P450 [Tribolium castaneum]
Unigene6915_Madu-A	331	1	15	0.648277885	10.70497241	4.045524908	Up	0.000130335	0.000656503	-	-	-	-	-
Unigene7292_Madu-A	500	1	15	0.42915996	7.086691736	4.045524908	Up	0.000130335	0.000656611	K02941|1|7e-38|156|hmg:100209160|large subunit ribosomal protein LP0	GO:0005840//ribosome	-	-	gi|237842661|ref|XP_002370628.1|/5.8394e-50/60S acidic ribosomal protein P0 [Toxoplasma gondii ME49]
Unigene24276_Madu-A	623	1	15	0.344430145	5.68755356	4.045524908	Up	0.000130335	0.000656718	K02900|1|2e-44|179|cel:Y37E3.8|large subunit ribosomal protein L27Ae	GO:0015934//large ribosomal subunit	-	GO:0009792//embryo development ending in birth or egg hatching	gi|308498031|ref|XP_003111202.1|/2.98754e-44/hypothetical protein CRE_03962 [Caenorhabditis remanei]
CL3982.Contig1_Madu-A	1438	0	1	0.01	0.164271946	4.038014213	Up	0.453142	0.600658947	K13191|1|1e-07|58.9|aag:AaeL_AAEL002986|RNA-binding protein 16;K15168|2|1e-07|58.5|cqu:CpipJ_CPIJ017650|mediator of RNA polymerase II transcription subunit 25;K15162|3|5e-07|56.6|cbr:CBG01900|mediator of RNA polymerase II transcription subunit 12	-	-	-	gi|347971772|ref|XP_313650.5|/1.83265e-23/AGAP004367-PA [Anopheles gambiae str. PEST]
CL3213.Contig2_Madu-A	1440	0	1	0.01	0.16404379	4.036009077	Up	0.453142	0.605261797	-	-	-	-	gi|91094211|ref|XP_972733.1|/8.14598e-173/PREDICTED: similar to CG7029 CG7029-PC [Tribolium castaneum]
CL4005.Contig2_Madu-A	1474	0	1	0.01	0.160259876	4.002341364	Up	0.453142	0.610308508	K12261|1|0.0|659|tca:664029|2-hydroxyacyl-CoA lyase 1 [EC:4.1.-.-]	-	GO:0008949//oxalyl-CoA decarboxylase activity;GO:0000287//magnesium ion binding;GO:0030976//thiamine pyrophosphate binding	GO:0008152//metabolic process	gi|91088717|ref|XP_975143.1|/0/PREDICTED: similar to 2-hydroxyphytanoyl-coa lyase [Tribolium castaneum]
CL779.Contig1_Madu-A	470	2	29	0.913106298	14.57546527	3.996615308	Up	6.15E-08	5.16E-07	K14837|1|5e-09|60.5|ame:411091|nucleolar protein 12;K14437|2|4e-08|57.4|dwi:Dwil_GK18181|chromodomain-helicase-DNA-binding protein 7 [EC:3.6.4.12];K08818|4|7e-08|56.6|spu:585189|cell division cycle 2-like [EC:2.7.11.22]	-	-	-	gi|156094450|ref|XP_001613262.1|/2.58062e-11/hypothetical protein [Plasmodium vivax Sal-1]
Unigene24302_Madu-A	512	2	29	0.838203047	13.37982164	3.996615308	Up	6.15E-08	5.15E-07	K03234|1|2e-42|171|cel:F25H5.4|elongation factor 2	-	GO:0000166//nucleotide binding	GO:0044238//primary metabolic process;GO:0044237//cellular metabolic process	gi|68072367|ref|XP_678097.1|/1.62371e-45/elongation factor 2 [Plasmodium berghei strain ANKA]
CL3274.Contig1_Madu-A	1499	0	1	0.01	0.157587097	3.978077506	Up	0.453142	0.600220547	-	GO:0044424//intracellular part	-	GO:0046331//lateral inhibition	gi|91086669|ref|XP_968223.1|/3.2026e-135/PREDICTED: similar to AT08455p [Tribolium castaneum]
Unigene4029_Madu-A	1647	7	100	0.911997487	14.34262646	3.97513558	Up	1.77E-24	4.60E-23	K15177|1|3e-07|57.4|api:100168721|RNA polymerase-associated protein LEO1;K13172|2|4e-07|57.0|oaa:100075123|serine/arginine repetitive matrix protein 2;K15195|3|1e-06|55.8|ame:724254|AF4/FMR2 family member 3;K15176|4|2e-06|54.7|ame:413130|RNA polymerase-associated protein CTR9	-	-	-	gi|401430331|ref|XP_003886552.1|/2.26947e-12/unnamed protein product, partial [Leishmania mexicana MHOM/GT/2001/U1103]
CL1007.Contig1_Madu-A	3030	0	2	0.01	0.15592281	3.962760095	Up	0.215694	0.364076556	K01681|1|0.0|1498|tca:660804|aconitate hydratase 1 [EC:4.2.1.3]	-	GO:0030350//iron-responsive element binding;GO:0005506//iron ion binding;GO:0051539//4 iron, 4 sulfur cluster binding;GO:0052632//citrate hydro-lyase (cis-aconitate-forming) activity;GO:0052633//isocitrate hydro-lyase (cis-aconitate-forming) activity	GO:0006447//regulation of translational initiation by iron	gi|270006548|gb|EFA02996.1|/0/hypothetical protein TcasGA2_TC010417 [Tribolium castaneum]
Unigene5889_Madu-A	208	1	14	1.03163452	15.8996289	3.945989234	Up	0.000258526	0.001224259	K09441|1|2e-14|77.8|tca:658879|GA-binding protein transcription factor, alpha	-	-	-	gi|270009218|gb|EFA05666.1|/1.59819e-13/GA binding protein transcription factor, alpha subunit 60kDa [Tribolium castaneum]
Unigene2581_Madu-A	201	2	28	2.13512418	32.90669463	3.945989234	Up	1.21E-07	9.77E-07	K04228|1|3e-07|53.9|dre:100151502|arginine vasopressin receptor 2;K02922|2|3e-06|50.4|dpo:Dpse_GA21535|large subunit ribosomal protein L37e	-	GO:0003676//nucleic acid binding;GO:0016779//nucleotidyltransferase activity	GO:0006259//DNA metabolic process	gi|198456114|ref|XP_002136370.1|/3.45179e-13/GA22199 [Drosophila pseudoobscura pseudoobscura]
Unigene4001_Madu-A	592	1	14	0.362466183	5.586356098	3.945989234	Up	0.000258526	0.001224071	K02989|1|6e-57|220|isc:IscW_ISCW012831|small subunit ribosomal protein S5e	GO:0022627//cytosolic small ribosomal subunit	GO:0003735//structural constituent of ribosome;GO:0003723//RNA binding	GO:0006412//translation	gi|399218915|emb|CCF75802.1|/3.89964e-64/unnamed protein product [Babesia microti strain RI]
Unigene684_Madu-A	690	1	14	0.310985478	4.792931609	3.945989234	Up	0.000258526	0.001224823	-	-	-	-	-
Unigene26179_Madu-A	225	1	14	0.9536888	14.6983236	3.945989234	Up	0.000258526	0.001224446	-	-	-	-	-
Unigene21705_Madu-A	222	1	14	0.966576487	14.8969496	3.945989234	Up	0.000258526	0.001225764	-	-	-	-	-
Unigene7989_Madu-A	358	1	14	0.599385419	9.237773213	3.945989234	Up	0.000258526	0.001225011	K12614|1|2e-56|217|hmg:100215309|ATP-dependent RNA helicase DDX6/DHH1 [EC:3.6.4.13]	-	GO:0008026//ATP-dependent helicase activity;GO:0047154;GO:0005524//ATP binding;GO:0003743//translation initiation factor activity	GO:0006413//translational initiation	gi|221487592|gb|EEE25824.1|/6.62761e-60/ATP-dependent RNA helicase, putative [Toxoplasma gondii GT1]
Unigene6690_Madu-A	429	1	14	0.500186434	7.70891098	3.945989234	Up	0.000258526	0.001225575	K01689|1|6e-44|176|hmg:100215404|enolase [EC:4.2.1.11]	GO:0009986//cell surface;GO:0000015//phosphopyruvate hydratase complex	GO:0004634//phosphopyruvate hydratase activity;GO:0000287//magnesium ion binding	GO:0006094//gluconeogenesis;GO:0006096//glycolysis	gi|237832561|ref|XP_002365578.1|/5.55682e-59/enolase 2 [Toxoplasma gondii ME49]
Unigene3277_Madu-A	347	1	14	0.61838611	9.530613286	3.945989234	Up	0.000258526	0.001225387	K03234|1|1e-29|128|cel:F25H5.4|elongation factor 2	-	GO:0000166//nucleotide binding	GO:0044238//primary metabolic process;GO:0044237//cellular metabolic process	gi|3122059|sp|Q23716.1|EF2_CRYPV/4.22947e-35/RecName: Full=Elongation factor 2; Short=EF-2
Unigene24406_Madu-A	465	1	14	0.461462323	7.112092065	3.945989234	Up	0.000258526	0.001225199	K02976|1|9e-29|125|xtr:448703|small subunit ribosomal protein S26e	GO:0022627//cytosolic small ribosomal subunit	GO:0003735//structural constituent of ribosome	GO:0006412//translation	gi|156088039|ref|XP_001611426.1|/7.50181e-32/ribosomal protein S26e [Babesia bovis T2Bo]
Unigene24324_Madu-A	565	1	14	0.379787575	5.853314708	3.945989234	Up	0.000258526	0.001225952	K02951|1|3e-19|94.7|oaa:100075031|small subunit ribosomal protein S12e	-	-	-	gi|401405663|ref|XP_003882281.1|/3.63521e-21/40S ribosomal protein S12, related [Neospora caninum Liverpool]
Unigene5950_Madu-A	327	1	14	0.65620789	10.11352541	3.945989234	Up	0.000258526	0.001224634	K06689|1|2e-21|100|api:100145836|ubiquitin-conjugating enzyme E2 D/E [EC:6.3.2.19]	-	GO:0005524//ATP binding;GO:0004842//ubiquitin-protein ligase activity	GO:0016567//protein ubiquitination	gi|294899007|ref|XP_002776458.1|/2.45135e-22/ubiquitin-conjugating enzyme E2-17 kDa, putative [Perkinsus marinus ATCC 50983]
CL625.Contig1_Madu-A	1543	0	1	0.01	0.153093362	3.936339827	Up	0.453142	0.600452561	K00547|1|1e-142|507|tca:662176|homocysteine S-methyltransferase [EC:2.1.1.10]	-	GO:0008898//homocysteine S-methyltransferase activity	-	gi|91083213|ref|XP_966501.1|/8.19522e-142/PREDICTED: similar to homocysteine S-methyltransferase isoform 1 [Tribolium castaneum]
CL2714.Contig2_Madu-A	1549	0	1	0.01	0.15250036	3.930740745	Up	0.453142	0.600014463	K11722|1|3e-101|369|tca:656325|bromodomain-containing protein 4	-	-	-	gi|189241564|ref|XP_967957.2|/2.0529e-100/PREDICTED: similar to conserved hypothetical protein [Tribolium castaneum]
CL2918.Contig2_Madu-A	297	2	27	1.444983031	21.47482344	3.893521815	Up	2.39E-07	1.86E-06	-	-	-	-	-
CL1227.Contig1_Madu-A	239	2	27	1.795648369	26.68628687	3.893521815	Up	2.39E-07	1.86E-06	-	-	-	-	-
Unigene10823_Madu-A	613	2	27	0.700097814	10.40460451	3.893521815	Up	2.39E-07	1.86E-06	-	-	-	-	-
Unigene10243_Madu-A	260	9	120	7.427768541	109.0260267	3.875599907	Up	1.37E-28	4.16E-27	K00108|1|5e-12|69.7|dpo:Dpse_GA21849|choline dehydrogenase [EC:1.1.99.1];K00115|3|2e-11|67.4|dme:Dmel_CG12398|glucose dehydrogenase (acceptor) [EC:1.1.99.10]	-	GO:0050660//flavin adenine dinucleotide binding;GO:0004344//glucose dehydrogenase activity;GO:0008812//choline dehydrogenase activity	GO:0055114//oxidation-reduction process;GO:0006066//alcohol metabolic process	gi|91085209|ref|XP_972175.1|/5.26e-17/PREDICTED: similar to GA11607-PA [Tribolium castaneum]
CL1049.Contig1_Madu-A	1634	0	1	0.01	0.144567355	3.853669905	Up	0.453142	0.605445281	K08193|1|0.0|648|tca:659204|MFS transporter, ACS family, solute carrier family 17 (sodium-dependent inorganic phosphate cotransporter), other	GO:0016021//integral to membrane	-	GO:0055085//transmembrane transport	gi|91092600|ref|XP_970624.1|/0/PREDICTED: similar to AGAP006594-PA [Tribolium castaneum]
Unigene655_Madu-A	613	3	39	1.050146721	15.02887318	3.839074031	Up	4.83E-10	5.12E-09	-	-	-	-	-
Unigene5750_Madu-A	263	1	13	0.81589346	11.67642491	3.839074031	Up	0.000511004	0.002269396	K14258|1|5e-14|76.3|dpe:Dper_GL11419|facilitated trehalose transporter	-	GO:0005215//transporter activity	GO:0006810//transport	gi|332375170|gb|AEE62726.1|/2.60314e-16/unknown [Dendroctonus ponderosae]
CL2848.Contig1_Madu-A	335	1	13	0.640537254	9.166864932	3.839074031	Up	0.000511004	0.002271358	-	-	-	-	-
Unigene3817_Madu-A	475	2	26	0.903494653	12.93010422	3.839074031	Up	4.69E-07	3.54E-06	K10955|1|7e-18|89.7|acs:100563509|intestinal mucin-2	-	-	-	gi|281211360|gb|EFA85525.1|/5.47593e-20/hypothetical protein PPL_01482 [Polysphondylium pallidum PN500]
Unigene7099_Madu-A	440	1	13	0.487681773	6.979317619	3.839074031	Up	0.000511004	0.002271685	-	-	-	-	-
Unigene5740_Madu-A	323	1	13	0.664334304	9.507429574	3.839074031	Up	0.000511004	0.002270704	-	-	-	-	-
Unigene24360_Madu-A	460	1	13	0.466478218	6.675869027	3.839074031	Up	0.000511004	0.002270377	K02991|1|4e-25|113|tad:TRIADDRAFT_63768|small subunit ribosomal protein S6e	GO:0030529//ribonucleoprotein complex	-	-	gi|67594839|ref|XP_665909.1|/3.74868e-31/ribosomal protein S6e [Cryptosporidium hominis TU502]
Unigene20944_Madu-A	400	1	13	0.53644995	7.677249381	3.839074031	Up	0.000511004	0.00227005	K00505|1|3e-45|179|der:Dere_GG22822|tyrosinase [EC:1.14.18.1]	-	GO:0004097//catechol oxidase activity;GO:0004503//monophenol monooxygenase activity	GO:0055114//oxidation-reduction process	gi|270009192|gb|EFA05640.1|/6.7953e-65/hypothetical protein TcasGA2_TC015848 [Tribolium castaneum]
Unigene24310_Madu-A	638	1	13	0.336332257	4.813322496	3.839074031	Up	0.000511004	0.00226907	K10955|1|8e-16|84.0|acs:100563509|intestinal mucin-2	-	-	-	gi|313246341|emb|CBY35260.1|/7.36362e-17/unnamed protein product [Oikopleura dioica]
CL2133.Contig1_Madu-A	819	1	13	0.262002418	3.749572347	3.839074031	Up	0.000511004	0.002269723	-	-	-	-	-
Unigene4009_Madu-A	202	1	13	1.062277129	15.20247402	3.839074031	Up	0.000511004	0.002271031	-	-	-	-	-
CL2725.Contig2_Madu-A	1699	0	1	0.01	0.139036526	3.797392036	Up	0.453142	0.603641493	K15272|1|2e-125|449|tca:660810|solute carrier family 35 (UDP-sugar transporter), member A1/2/3	GO:0000139//Golgi membrane;GO:0005797//Golgi medial cisterna;GO:0016021//integral to membrane	GO:0005461//UDP-glucuronic acid transmembrane transporter activity;GO:0005464//UDP-xylose transmembrane transporter activity;GO:0005463//UDP-N-acetylgalactosamine transmembrane transporter activity;GO:0005351//sugar:hydrogen symporter activity;GO:0005456//CMP-N-acetylneuraminate transmembrane transporter activity;GO:0005459//UDP-galactose transmembrane transporter activity	GO:0015782//CMP-N-acetylneuraminate transport;GO:0015757//galactose transport;GO:0015785//UDP-galactose transport;GO:0015789//UDP-N-acetylgalactosamine transport	gi|91076704|ref|XP_972106.1|/1.75583e-124/PREDICTED: similar to UDP-N-acetylglucosamine transporter [Tribolium castaneum]
Unigene9838_Madu-A	407	2	25	1.054447077	14.51001584	3.782490502	Up	9.20E-07	6.65E-06	K10955|1|3e-21|100|acs:100563509|intestinal mucin-2	-	-	-	gi|326433960|gb|EGD79530.1|/3.61019e-26/hypothetical protein PTSG_12992 [Salpingoeca sp. ATCC 50818]
Unigene4102_Madu-A	781	2	25	0.549500589	7.56155755	3.782490502	Up	9.20E-07	6.65E-06	K01830|1|3e-18|92.4|cin:100177239|prostaglandin-H2 D-isomerase [EC:5.3.99.2];K00799|4|2e-15|83.2|nvi:100115049|glutathione S-transferase [EC:2.5.1.18]	-	-	-	gi|329564873|gb|AEB91975.1|/2.3893e-19/glutathione S-transferase sigma 3 [Locusta migratoria]
Unigene648_Madu-A	392	9	112	4.926581175	67.49230225	3.776064233	Up	2.90E-26	8.07E-25	-	-	GO:0008255//ecdysis-triggering hormone activity	GO:0007218//neuropeptide signaling pathway;GO:0018990//ecdysis, chitin-based cuticle	gi|270002925|gb|EEZ99372.1|/9.35076e-22/eclosion hormone [Tribolium castaneum]
CL999.Contig4_Madu-A	430	5	61	2.495116047	33.51071286	3.747443555	Up	8.43E-15	1.33E-13	K15007|1|1e-31|135|cqu:CpipJ_CPIJ015954|cytochrome P450, family 313 [EC:1.14.-.-];K07425|3|2e-29|127|oaa:100092213|cytochrome P450, family 4, subfamily A [EC:1.14.15.3];K07427|4|4e-29|126|cin:100180750|cytochrome P450, family 4, subfamily V	-	GO:0016491//oxidoreductase activity;GO:0005488//binding	-	gi|189238163|ref|XP_001814854.1|/1.32876e-44/PREDICTED: similar to cytochrome P450 [Tribolium castaneum]
Unigene4186_Madu-A	311	2	24	1.379935563	18.22943212	3.723596813	Up	1.80E-06	1.25E-05	-	-	-	-	-
Unigene3833_Madu-A	406	1	12	0.528522118	6.981962302	3.723596813	Up	0.001006066	0.00411769	K02922|1|5e-31|132|bfo:BRAFLDRAFT_269803|large subunit ribosomal protein L37e	GO:0005840//ribosome	GO:0003735//structural constituent of ribosome;GO:0008270//zinc ion binding;GO:0019843//rRNA binding	GO:0006412//translation	gi|156088311|ref|XP_001611562.1|/1.32689e-36/60S ribosomal protein L37e [Babesia bovis T2Bo]
Unigene25181_Madu-A	284	1	12	0.75556331	9.981255967	3.723596813	Up	0.001006066	0.004122065	-	-	-	-	-
Unigene25410_Madu-A	306	1	12	0.701241765	9.263649328	3.723596813	Up	0.001006066	0.00412097	-	-	-	-	-
Unigene11566_Madu-A	330	2	24	1.300484728	17.17985875	3.723596813	Up	1.80E-06	1.25E-05	-	-	-	-	-
CL1606.Contig2_Madu-A	469	1	12	0.45752661	6.044086769	3.723596813	Up	0.001006066	0.004119876	K08498|1|8e-57|219|tca:655837|syntaxin 6	-	-	GO:0046907//intracellular transport;GO:0016192//vesicle-mediated transport	gi|91078614|ref|XP_967493.1|/4.36748e-56/PREDICTED: similar to syntaxin-like protein [Tribolium castaneum]
CL311.Contig1_Madu-A	642	1	12	0.334236729	4.415384259	3.723596813	Up	0.001006066	0.00411933	-	-	-	-	-
CL97.Contig1_Madu-A	369	1	12	0.581517561	7.682050663	3.723596813	Up	0.001006066	0.004121517	-	-	-	-	-
Unigene24474_Madu-A	609	1	12	0.352348079	4.654641534	3.723596813	Up	0.001006066	0.004117144	-	-	-	-	-
Unigene7070_Madu-A	217	1	12	0.988847834	13.06302624	3.723596813	Up	0.001006066	0.004120423	-	-	-	-	gi|91083969|ref|XP_975121.1|/1.10036e-06/PREDICTED: similar to CG34381 CG34381-PA [Tribolium castaneum]
CL1749.Contig1_Madu-A	258	1	12	0.831705349	10.98711897	3.723596813	Up	0.001006066	0.004118236	-	-	-	-	-
Unigene3983_Madu-A	248	1	12	0.865241855	11.43014796	3.723596813	Up	0.001006066	0.004118783	-	-	GO:0016798//hydrolase activity, acting on glycosyl bonds	GO:0009056//catabolic process	gi|294939804|ref|XP_002782567.1|/1.18504e-16/Basic endochitinase 1 precursor, putative [Perkinsus marinus ATCC 50983]
CL2799.Contig2_Madu-A	624	3	35	1.03163452	13.24969075	3.682954829	Up	7.01E-09	6.61E-08	-	-	-	-	-
CL2655.Contig1_Madu-A	1840	0	1	0.01	0.128382097	3.682372123	Up	0.453142	0.600555736	K10624|1|1e-59|231|ame:724670|E3 ubiquitin-protein ligase RBBP6 [EC:6.3.2.19]	-	-	-	gi|270012359|gb|EFA08807.1|/3.91284e-109/hypothetical protein TcasGA2_TC006501 [Tribolium castaneum]
CL3579.Contig1_Madu-A	286	2	23	1.500559301	18.9969592	3.662196268	Up	3.51E-06	2.34E-05	-	-	-	-	gi|270007280|gb|EFA03728.1|/5.89394e-08/hypothetical protein TcasGA2_TC013837 [Tribolium castaneum]
Unigene12877_Madu-A	297	6	69	4.334949092	54.88010435	3.662196268	Up	2.65E-16	4.59E-15	-	-	-	-	-
Unigene25141_Madu-A	235	2	23	1.826212596	23.11970354	3.662196268	Up	3.51E-06	2.34E-05	-	-	-	-	-
Unigene1286_Madu-A	1215	9	102	1.589481334	19.83107153	3.641134653	Up	2.20E-23	5.51E-22	-	-	-	-	-
CL1542.Contig2_Madu-A	674	4	45	1.273471692	15.77156915	3.630487409	Up	5.55E-11	6.42E-10	-	-	-	-	-
Unigene6774_Madu-A	282	5	56	3.804609576	46.90954341	3.62406114	Up	2.33E-13	3.31E-12	-	-	-	-	-
CL1536.Contig1_Madu-A	2080	39	436	4.023374626	49.51598713	3.621416418	Up	8.43E-95	8.36E-93	K10955|1|7e-08|60.1|acs:100563509|intestinal mucin-2	-	-	-	gi|326429956|gb|EGD75526.1|/6.33209e-10/hypothetical protein PTSG_06597 [Salpingoeca sp. ATCC 50818]
Unigene24523_Madu-A	212	1	11	1.012169717	12.25685678	3.598065931	Up	0.001971834	0.007528155	-	-	-	-	-
Unigene12302_Madu-A	229	1	11	0.937030481	11.34695911	3.598065931	Up	0.001971834	0.00752071	K03068|1|1e-14|78.2|tca:664383|low density lipoprotein receptor-related protein 5/6	-	-	-	gi|91081089|ref|XP_975483.1|/1.20386e-13/PREDICTED: similar to GA19223-PA [Tribolium castaneum]
Unigene12011_Madu-A	256	2	22	1.676406094	20.30041904	3.598065931	Up	6.83E-06	4.36E-05	-	-	-	-	-
Unigene25067_Madu-A	297	1	11	0.722491515	8.749002143	3.598065931	Up	0.001971834	0.007530019	-	GO:0005794//Golgi apparatus;GO:0016020//membrane	GO:0005216//ion channel activity	GO:0006811//ion transport	gi|91093220|ref|XP_967110.1|/3.52017e-29/PREDICTED: similar to GPR89A [Tribolium castaneum]
Unigene3804_Madu-A	1161	3	33	0.554470233	6.714350482	3.598065931	Up	2.64E-08	2.32E-07	K09490|1|2e-129|462|cel:C15H9.6|heat shock 70kDa protein 5	GO:0005788//endoplasmic reticulum lumen	GO:0005509//calcium ion binding;GO:0005524//ATP binding;GO:0016887//ATPase activity	GO:0009306//protein secretion;GO:0040007//growth;GO:0000902//cell morphogenesis;GO:0000003//reproduction;GO:0010171//body morphogenesis;GO:0002119//nematode larval development;GO:0030968//endoplasmic reticulum unfolded protein response;GO:0040011//locomotion	gi|6682359|gb|AAF23321.1|AF110397_1/8.80636e-132/heat shock protein 70 precursor [Toxoplasma gondii]
Unigene17299_Madu-A	326	1	11	0.658220798	7.970716677	3.598065931	Up	0.001971834	0.0075235	K00079|1|2e-31|134|tca:661972|carbonyl reductase 1 [EC:1.1.1.184 1.1.1.189 1.1.1.197]	-	-	-	gi|270008241|gb|EFA04689.1|/1.8782e-30/hypothetical protein TcasGA2_TC014540 [Tribolium castaneum]
Unigene24405_Madu-A	712	2	22	0.602752753	7.299027069	3.598065931	Up	6.83E-06	4.36E-05	-	-	-	-	-
Unigene5547_Madu-A	350	1	11	0.613085657	7.424153247	3.598065931	Up	0.001971834	0.007526293	-	-	-	-	gi|270016838|gb|EFA13284.1|/6.53545e-20/hypothetical protein TcasGA2_TC010304 [Tribolium castaneum]
Unigene24709_Madu-A	438	1	11	0.48990863	5.932542549	3.598065931	Up	0.001971834	0.007525362	K02868|1|2e-49|194|smm:Smp_050940.1|large subunit ribosomal protein L11e	GO:0005840//ribosome	GO:0003735//structural constituent of ribosome	GO:0006412//translation	gi|357016929|gb|AET50493.1|/2.24632e-52/hypothetical protein [Eimeria tenella]
CL1175.Contig9_Madu-A	806	2	22	0.532456526	6.447775773	3.598065931	Up	6.83E-06	4.36E-05	K09050|1|5e-51|201|tca:656052|cAMP response element-binding protein, invertebrate	-	GO:0003677//DNA binding	-	gi|91093345|ref|XP_967700.1|/3.62703e-50/PREDICTED: similar to CREB 7 protein [Tribolium castaneum]
Unigene16096_Madu-A	485	1	11	0.442432949	5.357636364	3.598065931	Up	0.001971834	0.007524431	K11455|1|5e-06|50.4|dme:Dmel_CG32443|chromobox protein 8;K11853|2|6e-06|38.1|xtr:100490033|ubiquitin carboxyl-terminal hydrolase 34 [EC:3.1.2.15]	-	-	-	gi|270004842|gb|EFA01290.1|/9.6854e-60/hypothetical protein TcasGA2_TC002984 [Tribolium castaneum]
CL1276.Contig3_Madu-A	432	7	77	3.476990418	42.10457282	3.598065931	Up	8.29E-18	1.58E-16	-	-	-	-	gi|167444216|gb|ABZ80669.1|/8.96616e-09/luxuriosin-like protein [Sitophilus zeamais]
Unigene7089_Madu-A	319	1	11	0.672664514	8.145622685	3.598065931	Up	0.001971834	0.00752164	K15172|1|1e-12|72.0|mdo:100031345|transcription elongation factor SPT5	-	-	-	gi|63055532|gb|AAY29120.1|/1.49829e-16/cement precursor protein 3B variant 1 [Phragmatopoma californica]
Unigene9578_Madu-A	310	1	11	0.692193484	8.382108505	3.598065931	Up	0.001971834	0.007529087	K15001|1|7e-22|102|tca:641609|cytochrome P450, family 4 [EC:1.14.-.-]	-	GO:0046872//metal ion binding;GO:0016491//oxidoreductase activity	-	gi|167466282|ref|NP_001107861.1|/2.48598e-27/cytochrome P450 monooxigenase CYP4Q1 [Tribolium castaneum]
Unigene4439_Madu-A	567	1	11	0.378447937	4.582810647	3.598065931	Up	0.001971834	0.00752257	K10955|1|8e-11|67.0|acs:100563509|intestinal mucin-2	-	-	-	gi|308481073|ref|XP_003102742.1|/2.39923e-12/hypothetical protein CRE_30041 [Caenorhabditis remanei]
Unigene4319_Madu-A	243	1	11	0.883045185	10.69322484	3.598065931	Up	0.001971834	0.007527224	K11849|1|1e-07|55.1|acs:100555596|ubiquitin carboxyl-terminal hydrolase 25/28 [EC:3.1.2.15];K06478|2|2e-07|54.7|acs:100563672|protein tyrosine phosphatase, receptor type, C [EC:3.1.3.48];K05658|3|9e-06|48.9|hmg:100213972|ATP-binding cassette, subfamily B (MDR/TAP), member 1	-	-	-	gi|328709482|ref|XP_003243973.1|/5.1503e-17/PREDICTED: hypothetical protein LOC100570299 [Acyrthosiphon pisum]
Unigene13591_Madu-A	354	103	1092	62.43428799	728.6880768	3.544890926	Up	1.25E-230	2.73E-228	-	-	-	-	-
Unigene24254_Madu-A	931	5	53	1.152416649	13.44771436	3.544626672	Up	1.68E-12	2.21E-11	K04079|1|3e-107|388|hmg:100199389|molecular chaperone HtpG	GO:0005737//cytoplasm	GO:0051082//unfolded protein binding;GO:0005524//ATP binding	GO:0006457//protein folding;GO:0006950//response to stress	gi|401401580|ref|XP_003881046.1|/6.99089e-131/hsp90, related [Neospora caninum Liverpool]
Unigene24253_Madu-A	374	2	21	1.147486524	13.26386154	3.530951735	Up	1.32E-05	8.06E-05	-	-	-	-	-
Unigene10188_Madu-A	209	2	21	2.053396939	23.73533117	3.530951735	Up	1.32E-05	8.05E-05	-	-	-	-	-
CL240.Contig2_Madu-A	698	2	21	0.61484235	7.106997443	3.530951735	Up	1.32E-05	8.05E-05	K01880|1|8e-84|310|tca:660172|glycyl-tRNA synthetase [EC:6.1.1.14]	GO:0005737//cytoplasm	GO:0005524//ATP binding;GO:0004820//glycine-tRNA ligase activity	GO:0006426//glycyl-tRNA aminoacylation	gi|270007232|gb|EFA03680.1|/5.43672e-83/hypothetical protein TcasGA2_TC013782 [Tribolium castaneum]
Unigene12019_Madu-A	439	6	63	2.932755992	33.89989213	3.530951735	Up	1.38E-14	2.13E-13	K15001|1|3e-21|100|tca:641609|cytochrome P450, family 4 [EC:1.14.-.-];K07427|2|2e-18|91.3|phu:Phum_PHUM371370|cytochrome P450, family 4, subfamily V	-	-	-	gi|270014333|gb|EFA10781.1|/1.28016e-23/cytochrome P450-like protein [Tribolium castaneum]
CL2901.Contig4_Madu-A	2051	0	1	0.01	0.115174577	3.525750397	Up	0.453142	0.606075215	K15779|1|0.0|787|tca:662835|phosphoglucomutase / phosphopentomutase [EC:5.4.2.2 5.4.2.7]	GO:0005829//cytosol	GO:0008973//phosphopentomutase activity;GO:0046872//metal ion binding	GO:0005980//glycogen catabolic process;GO:0005978//glycogen biosynthetic process;GO:0044281//small molecule metabolic process;GO:0006006//glucose metabolic process	gi|91089983|ref|XP_974005.1|/0/PREDICTED: similar to phosphoglucomutase [Tribolium castaneum]
Unigene3965_Madu-A	695	5	52	1.543740864	17.67424318	3.517145936	Up	3.23E-12	4.17E-11	-	-	-	-	gi|195045904|ref|XP_001992053.1|/9.20409e-06/GH24424 [Drosophila grimshawi]
Unigene7800_Madu-A	268	50	519	40.03357837	457.4618173	3.514368851	Up	1.02E-109	1.14E-107	-	-	-	-	-
Unigene19166_Madu-A	979	102	1020	22.35664757	246.1159541	3.460562407	Up	4.44E-211	8.95E-209	K15002|1|5e-55|215|aga:AgaP_AGAP008212|cytochrome P450, family 6 [EC:1.14.-.-]	-	-	-	gi|152211731|gb|ABS31131.1|/5.1204e-71/cytochrome P450 [Tribolium castaneum]
CL1716.Contig1_Madu-A	235	1	10	0.913106298	10.05204502	3.460562407	Up	0.0038447	0.013511412	-	-	-	-	-
Unigene14076_Madu-A	1303	8	80	1.317451911	14.50333433	3.460562407	Up	6.76E-18	1.30E-16	K10955|1|2e-16|87.4|acs:100563509|intestinal mucin-2	-	-	-	gi|308503659|ref|XP_003114013.1|/9.10442e-19/hypothetical protein CRE_27453 [Caenorhabditis remanei]
Unigene17789_Madu-A	414	1	10	0.518309131	5.705870963	3.460562407	Up	0.0038447	0.013519112	K08737|1|8e-45|178|tca:660174|DNA mismatch repair protein MSH6	-	GO:0097159//organic cyclic compound binding	GO:0000710//meiotic mismatch repair	gi|270014976|gb|EFA11424.1|/6.50651e-44/hypothetical protein TcasGA2_TC013601 [Tribolium castaneum]
Unigene24320_Madu-A	350	1	10	0.613085657	6.749230225	3.460562407	Up	0.0038447	0.013517571	K02979|1|8e-18|89.0|cbr:CBG13580|small subunit ribosomal protein S28e	GO:0022627//cytosolic small ribosomal subunit	GO:0003735//structural constituent of ribosome	GO:0006412//translation;GO:0040010//positive regulation of growth rate;GO:0006407//rRNA export from nucleus;GO:0006915//apoptotic process;GO:0000003//reproduction;GO:0018996//molting cycle, collagen and cuticulin-based cuticle	gi|320164434|gb|EFW41333.1|/9.43716e-19/hypothetical protein CAOG_06465 [Capsaspora owczarzaki ATCC 30864]
Unigene9233_Madu-A	250	1	10	0.85831992	9.448922315	3.460562407	Up	0.0038447	0.013514491	K13139|1|5e-33|139|tca:661595|integrator complex subunit 2	-	-	-	gi|189238154|ref|XP_972839.2|/4.48229e-32/PREDICTED: similar to integrator complex subunit 2 [Tribolium castaneum]
CL21.Contig2_Madu-A	2570	1	10	0.083494156	0.919155867	3.460562407	Up	0.0038447	0.013508334	K00907|1|2e-13|78.6|dan:Dana_GF13333|myosin-light-chain kinase [EC:2.7.11.18]	-	-	-	gi|270014380|gb|EFA10828.1|/9.8882e-133/hypothetical protein TcasGA2_TC001604 [Tribolium castaneum]
Unigene11070_Madu-A	299	1	10	0.717658796	7.900436718	3.460562407	Up	0.0038447	0.013522194	K05658|1|5e-12|69.7|acs:100566687|ATP-binding cassette, subfamily B (MDR/TAP), member 1	-	-	-	gi|345489949|ref|XP_001600903.2|/7.07224e-30/PREDICTED: hypothetical protein LOC100116395 [Nasonia vitripennis]
Unigene4013_Madu-A	395	1	10	0.543240456	5.980330579	3.460562407	Up	0.0038447	0.013512951	K00134|1|3e-33|140|xla:380259|glyceraldehyde 3-phosphate dehydrogenase [EC:1.2.1.12]	-	GO:0051287//NAD binding;GO:0016620//oxidoreductase activity, acting on the aldehyde or oxo group of donors, NAD or NADP as acceptor;GO:0050661//NADP binding	GO:0006006//glucose metabolic process;GO:0055114//oxidation-reduction process	gi|294952693|ref|XP_002787417.1|/3.76677e-39/glyceraldehyde-3-phosphate dehydrogenase, putative [Perkinsus marinus ATCC 50983]
Unigene24430_Madu-A	303	1	10	0.708184753	7.796140524	3.460562407	Up	0.0038447	0.013506796	-	-	-	-	-
Unigene10347_Madu-A	237	2	20	1.81080152	19.93443526	3.460562407	Up	2.56E-05	0.000148125	K10900|1|4e-17|86.7|tca:658153|werner syndrome ATP-dependent helicase [EC:3.6.4.12]	GO:0005654//nucleoplasm;GO:0005730//nucleolus;GO:0005813//centrosome;GO:0032389//MutLalpha complex	GO:0030145//manganese ion binding;GO:0000403//Y-form DNA binding;GO:0000287//magnesium ion binding;GO:0051880//G-quadruplex DNA binding;GO:0032403//protein complex binding;GO:0042803//protein homodimerization activity;GO:0004003//ATP-dependent DNA helicase activity;GO:0000405//bubble DNA binding;GO:0009378//four-way junction helicase activity;GO:0008408//3'-5' exonuclease activity;GO:0043138//3'-…	GO:0032508//DNA duplex unwinding;GO:0042981//regulation of apoptotic process;GO:0000731//DNA synthesis involved in DNA repair;GO:0032066//nucleolus to nucleoplasm transport;GO:0007569//cell aging;GO:0010259//multicellular organismal aging;GO:0031297//replication fork processing;GO:0051345//positive regulation of hydrolase activity;GO:0010225//response to UV-C;GO:0006284//base-excision repair;GO:0…	gi|91091128|ref|XP_969655.1|/3.35691e-16/PREDICTED: similar to werner syndrome helicase [Tribolium castaneum]
Unigene25208_Madu-A	323	1	10	0.664334304	7.313407365	3.460562407	Up	0.0038447	0.013505258	-	-	-	-	-
Unigene7962_Madu-A	325	1	10	0.660246093	7.268401781	3.460562407	Up	0.0038447	0.013520653	K10955|1|1e-17|88.2|acs:100563509|intestinal mucin-2	-	GO:0005488//binding	-	gi|392902290|ref|NP_001255944.1|/1.59369e-21/Protein CLEC-199, isoform e [Caenorhabditis elegans]
Unigene3925_Madu-A	977	2	20	0.439263009	4.83568184	3.460562407	Up	2.56E-05	0.000148098	K00789|1|5e-79|295|ssc:100156922|S-adenosylmethionine synthetase [EC:2.5.1.6]	-	GO:0046872//metal ion binding;GO:0016740//transferase activity;GO:0000166//nucleotide binding	GO:0044281//small molecule metabolic process;GO:0044237//cellular metabolic process	gi|294940062|ref|XP_002782659.1|/1.02457e-95/S-adenosylmethionine synthetase, putative [Perkinsus marinus ATCC 50983]
CL2561.Contig1_Madu-A	336	1	10	0.638630893	7.030448151	3.460562407	Up	0.0038447	0.013509873	K10402|1|4e-13|73.2|nvi:100117806|kinesin family member 20/23	-	-	-	gi|189237891|ref|XP_966901.2|/6.00165e-21/PREDICTED: similar to aspartyl-tRNA synthetase [Tribolium castaneum]
CL1245.Contig1_Madu-A	1399	1	10	0.153380972	1.688513637	3.460562407	Up	0.0038447	0.013516031	K00505|1|1e-134|480|dme:Dmel_CG42640|tyrosinase [EC:1.14.18.1]	-	GO:0004097//catechol oxidase activity;GO:0004503//monophenol monooxygenase activity	GO:0055114//oxidation-reduction process	gi|86515394|ref|NP_001034522.1|/0/pro-phenol oxidase subunit 2 [Tribolium castaneum]
Unigene3966_Madu-A	351	2	20	1.222677949	13.4600033	3.460562407	Up	2.56E-05	0.000148153	-	-	-	-	-
Unigene22417_Madu-A	244	2	19	1.758852296	18.39441844	3.386561826	Up	4.93E-05	0.000271155	-	-	-	-	-
Unigene6089_Madu-A	773	2	19	0.555187529	5.806258861	3.386561826	Up	4.93E-05	0.000271107	K08056|1|1e-41|170|xla:379743|protein disulfide isomerase family A, member 3 [EC:5.3.4.1]	GO:0005783//endoplasmic reticulum	GO:0016740//transferase activity;GO:0016853//isomerase activity	GO:0009987//cellular process;GO:0008152//metabolic process	gi|401400085|ref|XP_003880708.1|/1.31037e-54/protein disulfide isomerase [Neospora caninum Liverpool]
Unigene6046_Madu-A	269	12	112	9.572341119	98.35309473	3.361026734	Up	6.18E-24	1.57E-22	-	-	-	-	-
CL3311.Contig2_Madu-A	493	1	9	0.435253509	4.31238848	3.308559314	Up	0.00745146	0.023984606	-	-	-	-	-
Unigene6647_Madu-A	595	1	9	0.360638622	3.573121884	3.308559314	Up	0.00745146	0.024014671	-	-	-	-	-
Unigene1794_Madu-A	236	1	9	0.909237204	9.008506444	3.308559314	Up	0.00745146	0.024012163	-	-	-	-	-
Unigene24363_Madu-A	435	1	9	0.493287311	4.887373611	3.308559314	Up	0.00745146	0.023987108	K02947|1|1e-21|102|aag:AaeL_AAEL002047|small subunit ribosomal protein S10e	GO:0022627//cytosolic small ribosomal subunit	GO:0003735//structural constituent of ribosome	GO:0006412//translation	gi|124511930|ref|XP_001349098.1|/4.55777e-29/40S ribosomal protein S10, putative [Plasmodium falciparum 3D7]
Unigene4078_Madu-A	1017	3	27	0.632979292	6.271408616	3.308559314	Up	1.34E-06	9.47E-06	K02925|1|1e-109|396|cin:100177118|large subunit ribosomal protein L3e	GO:0022625//cytosolic large ribosomal subunit	GO:0003735//structural constituent of ribosome	GO:0006412//translation	gi|401409462|ref|XP_003884179.1|/2.18315e-128/60S ribosomal protein L3, related [Neospora caninum Liverpool]
Unigene3869_Madu-A	674	5	45	1.591839615	15.77156915	3.308559314	Up	3.03E-10	3.28E-09	-	-	-	-	-
Unigene11651_Madu-A	482	4	36	1.780746723	17.64321594	3.308559314	Up	1.98E-08	1.76E-07	-	-	-	-	-
Unigene4115_Madu-A	860	2	18	0.499023209	4.944203537	3.308559314	Up	9.46E-05	0.000489879	K03364|1|9e-09|61.2|spu:578716|cell division cycle 20-like protein 1, cofactor of APC complex	-	-	-	gi|270003675|gb|EFA00123.1|/5.48212e-47/hypothetical protein TcasGA2_TC002939 [Tribolium castaneum]
Unigene24806_Madu-A	463	1	9	0.463455681	4.5918089	3.308559314	Up	0.00745146	0.024002134	K15779|1|9e-23|105|nve:NEMVE_v1g163252|phosphoglucomutase / phosphopentomutase [EC:5.4.2.2 5.4.2.7];K01835|2|2e-22|104|dwi:Dwil_GK22961|phosphoglucomutase [EC:5.4.2.2]	-	-	-	gi|294896204|ref|XP_002775440.1|/1.12485e-27/phosphoglucomutase, putative [Perkinsus marinus ATCC 50983]
Unigene26268_Madu-A	268	1	9	0.800671567	7.932863884	3.308559314	Up	0.00745146	0.023992115	-	-	-	-	-
CL3106.Contig1_Madu-A	646	2	18	0.664334304	6.582066628	3.308559314	Up	9.46E-05	0.000490291	K14946|1|8e-08|57.4|cbr:CBG20166|RNA binding protein fox-1	-	-	-	gi|270004407|gb|EFA00855.1|/2.02359e-62/hypothetical protein TcasGA2_TC003758 [Tribolium castaneum]
Unigene7817_Madu-A	378	1	9	0.567671905	5.624358521	3.308559314	Up	0.00745146	0.024009655	-	-	-	-	gi|332027935|gb|EGI67989.1|/8.29863e-15/hypothetical protein G5I_03377 [Acromyrmex echinatior]
Unigene4566_Madu-A	205	3	27	3.14019483	31.11230518	3.308559314	Up	1.34E-06	9.48E-06	-	-	GO:0003677//DNA binding	-	gi|91092164|ref|XP_967929.1|/8.23024e-10/PREDICTED: similar to defective proventriculus CG5799-PA [Tribolium castaneum]
Unigene24338_Madu-A	555	1	9	0.386630595	3.830644182	3.308559314	Up	0.00745146	0.024019689	K02977|1|1e-20|99.4|dvi:Dvir_GJ21841|small subunit ribosomal protein S27Ae	GO:0005875//microtubule associated complex	-	GO:0009987//cellular process	gi|312371071|gb|EFR19336.1|/5.08259e-20/hypothetical protein AND_22679 [Anopheles darlingi]
Unigene265_Madu-A	1395	1	9	0.153820774	1.524019728	3.308559314	Up	0.00745146	0.02401718	-	-	-	-	-
Unigene22304_Madu-A	814	1	9	0.263611769	2.611802851	3.308559314	Up	0.00745146	0.024004641	K11829|1|1e-37|156|dre:569294|REST corepressor 1	-	-	-	gi|270005292|gb|EFA01740.1|/7.26815e-107/hypothetical protein TcasGA2_TC007336 [Tribolium castaneum]
CL958.Contig1_Madu-A	279	2	18	1.538207742	15.24019728	3.308559314	Up	9.46E-05	0.000490044	-	-	-	-	-
CL599.Contig4_Madu-A	320	1	9	0.670562438	6.643773503	3.308559314	Up	0.00745146	0.024022199	-	-	-	-	gi|189238999|ref|XP_974157.2|/2.82565e-15/PREDICTED: similar to AGAP001553-PA [Tribolium castaneum]
CL1484.Contig2_Madu-A	231	1	9	0.928917663	9.203495761	3.308559314	Up	0.00745146	0.023997124	K11540|1|6e-34|142|dwi:Dwil_GK19926|carbamoyl-phosphate synthase / aspartate carbamoyltransferase / dihydroorotase [EC:6.3.5.5 2.1.3.2 3.5.2.3]	-	-	-	gi|400271984|gb|AFP75545.1|/4.2404e-35/carbamoyl-phosphate synthetase 2, partial [Lanurgus sp. N BHJ-2012]
Unigene17460_Madu-A	281	2	18	1.527259645	15.13172613	3.308559314	Up	9.46E-05	0.000490208	-	-	-	-	-
Unigene26662_Madu-A	294	1	9	0.729863878	7.231318098	3.308559314	Up	0.00745146	0.023989611	-	-	-	-	-
Unigene18342_Madu-A	207	1	9	1.036618261	10.27056773	3.308559314	Up	0.00745146	0.024007147	K01365|1|5e-20|96.3|cin:100179909|cathepsin L [EC:3.4.22.15];K01368|3|5e-19|92.8|dre:393398|cathepsin S [EC:3.4.22.27];K01371|4|9e-19|92.0|dan:Dana_GF13132|cathepsin K [EC:3.4.22.38]	-	GO:0008234//cysteine-type peptidase activity	GO:0006508//proteolysis	gi|281427380|ref|NP_001163996.1|/3.8054e-23/cathepsin L-like proteinase precursor [Tribolium castaneum]
Unigene5519_Madu-A	211	2	18	2.03393346	20.15173006	3.308559314	Up	9.46E-05	0.000490126	-	-	-	-	-
Unigene6949_Madu-A	551	1	9	0.38943735	3.858452851	3.308559314	Up	0.00745146	0.023982103	K10955|1|2e-08|58.9|tgu:100220116|intestinal mucin-2	-	-	-	gi|221108104|ref|XP_002169313.1|/5.63763e-08/PREDICTED: hypothetical protein, partial [Hydra magnipapillata]
CL2383.Contig1_Madu-A	1534	1	9	0.139882647	1.385924068	3.308559314	Up	0.00745146	0.023999629	K07210|1|4e-17|90.1|mdo:100022918|inhibitor of nuclear factor kappa-B kinase subunit gamma	-	-	-	gi|270002764|gb|EEZ99211.1|/1.57235e-44/IKK gamma [Tribolium castaneum]
Unigene4854_Madu-A	732	1	9	0.293142049	2.904381859	3.308559314	Up	0.00745146	0.023994619	K02984|1|9e-62|236|ecb:100062429|small subunit ribosomal protein S3Ae	GO:0005840//ribosome	GO:0003735//structural constituent of ribosome	GO:0006412//translation	gi|237837685|ref|XP_002368140.1|/3.77427e-77/40S ribosomal protein S3a, putative [Toxoplasma gondii ME49]
Unigene4541_Madu-A	264	2	18	1.62560591	16.10611758	3.308559314	Up	9.46E-05	0.000489961	K05691|1|6e-37|152|tca:658703|catenin (cadherin-associated protein), alpha	GO:0015629//actin cytoskeleton	GO:0005198//structural molecule activity;GO:0045296//cadherin binding	GO:0007155//cell adhesion	gi|91076138|ref|XP_970159.1|/5.04511e-36/PREDICTED: similar to actin binding [Tribolium castaneum]
Unigene23150_Madu-A	1361	145	1293	22.86120287	224.4205833	3.295231782	Up	1.66E-255	4.20E-253	K14463|1|1e-09|65.1|mgp:100545321|microsomal triglyceride transfer protein large subunit	-	-	-	gi|270009346|gb|EFA05794.1|/8.75311e-137/apolipoprotein LI-II precursor [Tribolium castaneum]
CL2251.Contig3_Madu-A	2419	0	1	0.01	0.097653186	3.28766712	Up	0.453142	0.607022578	K07763|1|0.0|664|dpo:Dpse_GA18484|matrix metalloproteinase-14 (membrane-inserted) [EC:3.4.24.80];K07996|2|3e-91|337|dre:572034|matrix metalloproteinase-16 (membrane-inserted) [EC:3.4.24.-]	GO:0031012//extracellular matrix	GO:0004222//metalloendopeptidase activity;GO:0005509//calcium ion binding;GO:0008270//zinc ion binding	GO:0006508//proteolysis	gi|255958234|ref|NP_001157647.1|/0/matrix metalloproteinase 1 isoform 2 precursor [Tribolium castaneum]
CL2878.Contig1_Madu-A	2420	0	1	0.01	0.097612834	3.287070841	Up	0.453142	0.602756617	-	-	-	-	gi|189239704|ref|XP_974979.2|/0/PREDICTED: similar to microtubule associated-protein orbit [Tribolium castaneum]
Unigene18267_Madu-A	601	99	876	35.3467854	344.3118115	3.284064752	Up	3.71E-173	6.55E-171	-	-	-	-	gi|270009294|gb|EFA05742.1|/4.56728e-07/odorant binding protein 4 [Tribolium castaneum]
Unigene16309_Madu-A	348	6	53	3.699654829	35.97650019	3.281592266	Up	8.94E-12	1.11E-10	K12485|1|4e-36|149|tca:663942|Rab11 family-interacting protein 3/4	GO:0005813//centrosome;GO:0048471//perinuclear region of cytoplasm	-	GO:0048190//wing disc dorsal/ventral pattern formation;GO:0031532//actin cytoskeleton reorganization;GO:0007476//imaginal disc-derived wing morphogenesis;GO:0016360//sensory organ precursor cell fate determination	gi|270004192|gb|EFA00640.1|/3.23839e-35/hypothetical protein TcasGA2_TC003516 [Tribolium castaneum]
Unigene753_Madu-A	404	4	35	2.124554258	20.46486888	3.267917329	Up	3.77E-08	3.25E-07	-	-	-	-	-
Unigene2308_Madu-A	3083	30	256	2.088030945	19.61501875	3.231743717	Up	5.06E-51	2.76E-49	K14462|1|1e-28|129|dre:566465|apolipoprotein B	-	-	-	gi|270009346|gb|EFA05794.1|/0/apolipoprotein LI-II precursor [Tribolium castaneum]
Unigene25102_Madu-A	245	4	34	3.503346613	32.78197538	3.226097154	Up	7.15E-08	5.94E-07	K09365|1|1e-07|55.1|xtr:100486226|POU domain transcription factor, class 3;K15144|2|1e-06|52.0|dre:571519|mediator of RNA polymerase II transcription subunit 1	-	-	-	gi|270017072|gb|EFA13518.1|/2.30543e-17/hypothetical protein TcasGA2_TC001491 [Tribolium castaneum]
Unigene4015_Madu-A	418	2	17	1.026698469	9.607157856	3.226097154	Up	0.000180582	0.00088546	K02882|1|2e-25|114|tca:661665|large subunit ribosomal protein L18Ae	GO:0022625//cytosolic large ribosomal subunit	-	-	gi|237832139|ref|XP_002365367.1|/5.89301e-29/60S ribosomal protein L18a, putative [Toxoplasma gondii ME49]
Unigene7750_Madu-A	580	2	17	0.739930966	6.923779283	3.226097154	Up	0.000180582	0.000885601	-	-	-	-	-
CL1635.Contig2_Madu-A	298	4	34	2.880268189	26.95162405	3.226097154	Up	7.15E-08	5.93E-07	K12845|1|3e-07|53.9|isc:IscW_ISCW019216|U4/U6 small nuclear ribonucleoprotein SNU13	-	-	-	gi|291242664|ref|XP_002741224.1|/1.87959e-06/PREDICTED: hoi-polloi-like [Saccoglossus kowalevskii]
Unigene24376_Madu-A	589	2	17	0.72862472	6.817982995	3.226097154	Up	0.000180582	0.000885742	-	-	-	-	-
CL1388.Contig1_Madu-A	2542	0	1	0.01	0.092928032	3.216113858	Up	0.453142	0.612098817	K12172|1|4e-146|519|tca:655426|E3 SUMO-protein ligase RanBP2	-	-	-	gi|91079160|ref|XP_967064.1|/2.92617e-145/PREDICTED: similar to ran-binding protein [Tribolium castaneum]
Unigene8797_Madu-A	214	5	42	5.013550936	46.36153472	3.20902364	Up	2.06E-09	2.05E-08	-	-	-	-	-
Unigene23734_Madu-A	1883	492	4080	56.06656941	511.8375338	3.190473244	Up	0	0	-	-	-	-	gi|4996457|dbj|BAA78480.1|/8.36315e-14/56 kDa early-staged encapsulation-inducing protein [Tenebrio molitor]
Unigene13592_Madu-A	384	412	3383	230.226437	2081.100533	3.176221247	Up	0	0	-	-	-	-	-
Unigene22333_Madu-A	663	213	1743	68.93745966	621.0207992	3.171281546	Up	0	0	K01873|1|7e-08|57.8|tca:662504|valyl-tRNA synthetase [EC:6.1.1.9]	-	-	-	gi|260805444|ref|XP_002597597.1|/2.38919e-13/hypothetical protein BRAFLDRAFT_176377 [Branchiostoma floridae]
Unigene4740_Madu-A	213	1	8	1.007417747	8.872227526	3.138634312	Up	0.01433992	0.041713673	K14165|1|4e-09|60.1|dwi:Dwil_GK17880|dual specificity phosphatase [EC:3.1.3.16 3.1.3.48]	-	GO:0016791//phosphatase activity	GO:0016311//dephosphorylation	gi|332376533|gb|AEE63406.1|/2.38173e-09/unknown [Dendroctonus ponderosae]
Unigene2757_Madu-A	208	1	8	1.03163452	9.085502226	3.138634312	Up	0.01433992	0.041756981	-	-	-	-	-
Unigene7761_Madu-A	204	1	8	1.051862647	9.263649328	3.138634312	Up	0.01433992	0.041741222	-	-	-	-	-
CL1666.Contig2_Madu-A	1444	1	8	0.148601094	1.308715002	3.138634312	Up	0.01433992	0.0417491	K01046|1|2e-33|144|dme:Dmel_CG5966|triacylglycerol lipase [EC:3.1.1.3];K14073|2|2e-31|137|phu:Phum_PHUM194110|pancreatic triacylglycerol lipase [EC:3.1.1.3];K01059|3|5e-30|132|mmu:16956|lipoprotein lipase [EC:3.1.1.34]	-	GO:0016788//hydrolase activity, acting on ester bonds	-	gi|91086513|ref|XP_971532.1|/5.27691e-79/PREDICTED: similar to AGAP011121-PA [Tribolium castaneum]
CL3625.Contig2_Madu-A	1862	1	8	0.115241665	1.014921838	3.138634312	Up	0.01433992	0.041729411	K04574|1|6e-08|60.1|ssc:100156492|neurofilament heavy polypeptide	-	-	-	gi|270002113|gb|EEZ98560.1|/7.00711e-114/hypothetical protein TcasGA2_TC001067 [Tribolium castaneum]
Unigene5347_Madu-A	309	1	8	0.694433592	6.115807324	3.138634312	Up	0.01433992	0.04175304	-	-	-	-	gi|2895490|gb|AAC38954.1|/1.73069e-20/mannitol-1-phosphatase [Eimeria tenella]
Unigene13895_Madu-A	399	1	8	0.537794436	4.736301912	3.138634312	Up	0.01433992	0.041745161	K10747|1|2e-59|227|tca:658633|DNA ligase 1 [EC:6.5.1.1]	GO:0005634//nucleus	GO:0046872//metal ion binding;GO:0003677//DNA binding;GO:0005524//ATP binding;GO:0003910//DNA ligase (ATP) activity	GO:0006260//DNA replication;GO:0007049//cell cycle;GO:0051103//DNA ligation involved in DNA repair;GO:0006310//DNA recombination;GO:0051301//cell division	gi|270004895|gb|EFA01343.1|/1.62115e-58/hypothetical protein TcasGA2_TC003800 [Tribolium castaneum]
Unigene3862_Madu-A	239	1	8	0.897824184	7.907047962	3.138634312	Up	0.01433992	0.041737284	K00262|1|4e-07|53.5|cin:100176644|glutamate dehydrogenase (NADP+) [EC:1.4.1.4]	-	-	-	gi|326436285|gb|EGD81855.1|/8.82998e-09/glutamate dehydrogenase [Salpingoeca sp. ATCC 50818]
Unigene24331_Madu-A	280	1	8	0.766357072	6.749230225	3.138634312	Up	0.01433992	0.041694017	K02973|1|3e-29|126|tsp:Tsp_05736|small subunit ribosomal protein S23e	GO:0015935//small ribosomal subunit	GO:0003735//structural constituent of ribosome	GO:0006412//translation	gi|399216790|emb|CCF73477.1|/1.65573e-31/unnamed protein product [Babesia microti strain RI]
Unigene25183_Madu-A	252	5	40	4.257539287	37.49572347	3.138634312	Up	7.32E-09	6.89E-08	-	-	-	-	-
Unigene24721_Madu-A	343	1	8	0.62559761	5.509575694	3.138634312	Up	0.01433992	0.041768808	-	-	-	-	-
Unigene12905_Madu-A	434	2	16	0.988847834	8.708684161	3.138634312	Up	0.00034324	0.001579365	K01104|1|1e-49|194|tca:664457|protein-tyrosine phosphatase [EC:3.1.3.48]	-	GO:0016787//hydrolase activity	-	gi|270005284|gb|EFA01732.1|/8.86278e-49/hypothetical protein TcasGA2_TC007325 [Tribolium castaneum]
Unigene24345_Madu-A	1134	4	32	0.756895873	6.665906395	3.138634312	Up	2.55E-07	1.98E-06	K02932|1|1e-101|370|mcc:723305|large subunit ribosomal protein L5e	GO:0005737//cytoplasm;GO:0030529//ribonucleoprotein complex	GO:0019843//rRNA binding	-	gi|66356654|ref|XP_625505.1|/5.78016e-104/60S ribosomal protein L5 [Cryptosporidium parvum Iowa II]
Unigene4122_Madu-A	293	1	8	0.732354881	6.449776324	3.138634312	Up	0.01433992	0.041717606	-	-	-	-	-
Unigene12738_Madu-A	265	1	8	0.809735774	7.131262125	3.138634312	Up	0.01433992	0.041760922	K11703|1|4e-33|139|tca:658855|collagen beta-1,O-galactosyltransferase [EC:2.4.1.50]	-	-	GO:0009103//lipopolysaccharide biosynthetic process	gi|91078804|ref|XP_970300.1|/3.38407e-32/PREDICTED: similar to Glycosyltransferase 25 family member [Tribolium castaneum]
Unigene12901_Madu-A	328	2	16	1.308414513	11.52307599	3.138634312	Up	0.00034324	0.001579836	K01768|1|2e-21|101|dpo:Dpse_GA12981|adenylate cyclase [EC:4.6.1.1]	-	-	-	gi|328794305|ref|XP_001123337.2|/1.09781e-30/PREDICTED: hypothetical protein LOC727631 [Apis mellifera]
CL1296.Contig1_Madu-A	379	1	8	0.56617409	4.986238689	3.138634312	Up	0.01433992	0.041733347	K03231|1|3e-60|229|isc:IscW_ISCW020299|elongation factor 1-alpha	GO:0005737//cytoplasm	GO:0016779//nucleotidyltransferase activity;GO:0003746//translation elongation factor activity;GO:0003924//GTPase activity;GO:0005525//GTP binding	GO:0006414//translational elongation;GO:0006184//GTP catabolic process	gi|158853132|dbj|BAF91418.1|/1.89266e-59/elongation factor 1-alpha [Upogebia major]
Unigene8842_Madu-A	263	1	8	0.81589346	7.185492255	3.138634312	Up	0.01433992	0.04172154	K02604|1|9e-33|138|tca:655255|origin recognition complex subunit 2	GO:0000808//origin recognition complex;GO:0005634//nucleus	-	GO:0006260//DNA replication	gi|270001754|gb|EEZ98201.1|/7.53893e-32/hypothetical protein TcasGA2_TC000631 [Tribolium castaneum]
CL2326.Contig1_Madu-A	281	1	8	0.763629822	6.725211612	3.138634312	Up	0.01433992	0.041705808	-	-	-	-	-
CL41.Contig1_Madu-A	279	1	8	0.769103871	6.773421014	3.138634312	Up	0.01433992	0.041697946	-	-	-	-	-
Unigene3422_Madu-A	374	1	8	0.573743262	5.052899634	3.138634312	Up	0.01433992	0.041690088	K00384|1|5e-06|49.7|gga:416031|thioredoxin reductase (NADPH) [EC:1.8.1.9];K03676|3|9e-06|48.9|dya:Dyak_GE23086|glutaredoxin 3	-	-	-	gi|241563354|ref|XP_002401669.1|/1.86472e-06/glutaredoxin, GRX, putative [Ixodes scapularis]
Unigene4003_Madu-A	327	1	8	0.65620789	5.779157379	3.138634312	Up	0.01433992	0.041764865	K02930|1|9e-19|92.0|nve:NEMVE_v1g237610|large subunit ribosomal protein L4e	GO:0015934//large ribosomal subunit	GO:0003723//RNA binding	-	gi|401411023|ref|XP_003884959.1|/1.34914e-20/50S ribosomal protein L4P, related [Neospora caninum Liverpool]
Unigene8811_Madu-A	225	1	8	0.9536888	8.399042058	3.138634312	Up	0.01433992	0.041725475	-	-	-	-	gi|189241544|ref|XP_970708.2|/1.05753e-09/PREDICTED: similar to YEATS domain-containing protein 2 [Tribolium castaneum]
Unigene20569_Madu-A	394	1	8	0.544619239	4.796407266	3.138634312	Up	0.01433992	0.04170974	K06258|1|6e-36|149|tca:662982|MFS transporter, VNT family, synaptic vesicle glycoprotein 2	GO:0016021//integral to membrane	GO:0022857//transmembrane transporter activity	GO:0055085//transmembrane transport	gi|270001549|gb|EEZ97996.1|/5.62869e-35/hypothetical protein TcasGA2_TC000393 [Tribolium castaneum]
Unigene25841_Madu-A	206	2	16	2.083300777	18.34742197	3.138634312	Up	0.00034324	0.0015796	-	-	-	GO:0008152//metabolic process	gi|357625855|gb|EHJ76146.1|/1.10977e-14/putative asparagine synthetase domain containing 1 [Danaus plexippus]
Unigene24452_Madu-A	593	1	8	0.361854941	3.186820342	3.138634312	Up	0.01433992	0.041701877	K01802|1|1e-56|219|cel:Y75B12B.2|peptidylprolyl isomerase [EC:5.2.1.8];K09565|2|7e-56|216|cin:100177752|peptidyl-prolyl isomerase F (cyclophilin D) [EC:5.2.1.8]	GO:0005829//cytosol	GO:0003755//peptidyl-prolyl cis-trans isomerase activity;GO:0016018//cyclosporin A binding	GO:0000413//protein peptidyl-prolyl isomerization	gi|221055381|ref|XP_002258829.1|/1.11445e-58/Cyclophilin [Plasmodium knowlesi strain H]
Unigene14230_Madu-A	240	2	16	1.788166501	15.74820386	3.138634312	Up	0.00034324	0.001580072	K10249|1|8e-07|52.4|api:100163970|elongation of very long chain fatty acids protein 4;K10250|2|2e-06|51.2|ssc:100524592|elongation of very long chain fatty acids protein 7	-	-	-	gi|332374874|gb|AEE62578.1|/5.5154e-11/unknown [Dendroctonus ponderosae]
Unigene19409_Madu-A	240	2	16	1.788166501	15.74820386	3.138634312	Up	0.00034324	0.001578894	-	-	-	-	-
Unigene8780_Madu-A	336	2	16	1.277261786	11.24871704	3.138634312	Up	0.00034324	0.001579129	K03660|1|9e-46|181|tca:656697|N-glycosylase/DNA lyase [EC:3.2.2.- 4.2.99.18]	GO:0005634//nucleus	GO:0003684//damaged DNA binding;GO:0008534//oxidized purine nucleobase lesion DNA N-glycosylase activity	GO:0006284//base-excision repair;GO:0006289//nucleotide-excision repair	gi|91086671|ref|XP_968299.1|/7.76055e-45/PREDICTED: similar to N-glycosylase/DNA lyase [Tribolium castaneum]
CL2770.Contig2_Madu-A	1477	11	87	1.598090576	13.9142898	3.12214619	Up	9.87E-18	1.87E-16	-	-	-	-	gi|91087537|ref|XP_970192.1|/1.7306e-109/PREDICTED: similar to suppressor of T-cell receptor signaling 1 [Tribolium castaneum]
Unigene24396_Madu-A	732	5	39	1.465710246	12.58565472	3.102108436	Up	1.38E-08	1.24E-07	K06630|1|2e-52|205|dre:503763|tyrosine 3-monooxygenase/tryptophan 5-monooxygenase activation protein	-	-	-	gi|294878028|ref|XP_002768247.1|/8.18186e-56/protein BMH2, putative [Perkinsus marinus ATCC 50983]
Unigene23611_Madu-A	1061	58	451	11.73010259	100.4114977	3.097636941	Up	3.60E-85	3.17E-83	K08399|1|2e-17|90.5|phu:Phum_PHUM061060|leucine-rich repeat-containing G protein-coupled receptor 6;K13023|4|2e-16|87.0|dre:559700|carboxypeptidase N regulatory subunit	-	-	-	gi|270002473|gb|EEZ98920.1|/5.05958e-91/hypothetical protein TcasGA2_TC004539 [Tribolium castaneum]
Unigene7757_Madu-A	1029	4	31	0.834130146	7.116535271	3.092830623	Up	4.79E-07	3.61E-06	K08252|1|4e-09|62.8|dvi:Dvir_GJ15489|receptor protein-tyrosine kinase [EC:2.7.10.1];K06546|2|2e-08|60.5|dpo:Dpse_GA14093|CD164 antigen	-	-	-	gi|157865975|ref|XP_001681694.1|/4.21947e-10/putative surface antigen protein 2 [Leishmania major strain Friedlin]
CL512.Contig2_Madu-A	2780	0	1	0.01	0.084972323	3.086993006	Up	0.453142	0.610068816	K11647|1|2e-13|79.3|dya:Dyak_GE23128|SWI/SNF-related matrix-associated actin-dependent regulator of chromatin subfamily A member 2/4 [EC:3.6.4.-];K13911|3|4e-13|77.8|spu:577326|basic salivary proline-rich protein 1/2	-	-	-	gi|270009969|gb|EFA06417.1|/0/hypothetical protein TcasGA2_TC009296 [Tribolium castaneum]
Unigene160_Madu-A	647	14	108	4.643152583	39.43136051	3.086166893	Up	1.85E-21	4.23E-20	K01049|1|2e-09|62.8|api:100169250|acetylcholinesterase [EC:3.1.1.7];K01044|2|1e-08|60.1|dme:Dmel_CG2505|carboxylesterase 1 [EC:3.1.1.1];K01050|4|8e-08|57.4|dpo:Dpse_GA10907|cholinesterase [EC:3.1.1.8];K07378|5|5e-07|54.7|xtr:100329189|neuroligin	-	-	-	gi|71834070|dbj|BAE16976.1|/1.36325e-82/juvenile hormone esterase isoform B [Harmonia axyridis]
Unigene13568_Madu-A	201	3	23	3.20268627	27.03049916	3.077233768	Up	1.72E-05	0.000102249	-	-	-	-	-
Unigene24307_Madu-A	646	3	23	0.996501455	8.410418469	3.077233768	Up	1.72E-05	0.000102268	K02958|1|4e-38|157|dre:337148|small subunit ribosomal protein S15e	GO:0005840//ribosome	-	GO:0009790//embryo development	gi|66475696|ref|XP_627664.1|/3.39697e-41/40S ribosomal protein S15 [Cryptosporidium parvum Iowa II]
CL2467.Contig1_Madu-A	225	11	84	10.4905768	88.18994161	3.071520117	Up	6.43E-17	1.16E-15	-	-	-	-	-
Unigene3809_Madu-A	861	2	15	0.498443624	4.115384284	3.045524908	Up	0.000648988	0.002806248	-	-	-	-	gi|401398579|ref|XP_003880350.1|/3.70288e-19/pv1h14125_P, related [Neospora caninum Liverpool]
Unigene24346_Madu-A	545	2	15	0.787449468	6.501552052	3.045524908	Up	0.000648988	0.002805461	K02953|1|9e-49|192|oaa:100081989|small subunit ribosomal protein S13e	GO:0005622//intracellular	-	-	gi|399217301|emb|CCF73988.1|/4.20909e-48/unnamed protein product [Babesia microti strain RI]
Unigene5385_Madu-A	227	2	15	1.890572512	15.60945316	3.045524908	Up	0.000648988	0.002805068	-	-	-	-	-
Unigene129_Madu-A	461	2	15	0.930932668	7.686216634	3.045524908	Up	0.000648988	0.002805855	K03283|1|3e-65|247|aga:AgaP_AGAP004944|heat shock 70kDa protein 1/8	-	GO:0032440//2-alkenal reductase [NAD(P)] activity;GO:0005524//ATP binding	GO:0006986//response to unfolded protein;GO:0055114//oxidation-reduction process;GO:0009408//response to heat	gi|357017167|gb|AET50612.1|/3.4682e-69/hypothetical protein [Eimeria tenella]
CL3238.Contig1_Madu-A	431	2	15	0.995730766	8.221220112	3.045524908	Up	0.000648988	0.002806641	-	-	-	-	-
Unigene11851_Madu-A	361	2	15	1.188808754	9.815362516	3.045524908	Up	0.000648988	0.002804675	-	-	-	-	-
CL512.Contig1_Madu-A	2893	0	1	0.01	0.081653321	3.029511566	Up	0.453142	0.600426773	K11647|1|2e-13|79.3|dya:Dyak_GE23128|SWI/SNF-related matrix-associated actin-dependent regulator of chromatin subfamily A member 2/4 [EC:3.6.4.-];K13911|3|5e-13|77.8|spu:577326|basic salivary proline-rich protein 1/2	-	-	-	gi|270009969|gb|EFA06417.1|/0/hypothetical protein TcasGA2_TC009296 [Tribolium castaneum]
Unigene9146_Madu-A	243	3	22	2.649135556	21.38644968	3.01310343	Up	3.23E-05	0.000182783	K13143|1|8e-34|142|tca:663247|integrator complex subunit 6	-	-	-	gi|91080315|ref|XP_974396.1|/6.69537e-33/PREDICTED: similar to integrator complex subunit 6 [Tribolium castaneum]
Unigene2066_Madu-A	648	10	73	3.311419446	26.61154819	3.006530776	Up	1.36E-14	2.11E-13	-	-	-	-	gi|270009346|gb|EFA05794.1|/2.35248e-42/apolipoprotein LI-II precursor [Tribolium castaneum]
CL1156.Contig2_Madu-A	1165	12	87	2.210265889	17.64069188	2.996615308	Up	4.36E-17	7.95E-16	K03231|1|2e-132|473|xla:494720|elongation factor 1-alpha	GO:0005853//eukaryotic translation elongation factor 1 complex	GO:0016779//nucleotidyltransferase activity;GO:0003746//translation elongation factor activity;GO:0003924//GTPase activity;GO:0005525//GTP binding	GO:0006414//translational elongation;GO:0006184//GTP catabolic process	gi|237839941|ref|XP_002369268.1|/1.50705e-147/elongation factor 1-alpha, putative [Toxoplasma gondii ME49]
Unigene9359_Madu-A	213	1	7	1.007417747	7.763199085	2.945989234	Up	0.0273644	0.071467575	-	-	-	-	-
Unigene26360_Madu-A	208	1	7	1.03163452	7.949814448	2.945989234	Up	0.0273644	0.071310623	-	-	-	-	-
Unigene6157_Madu-A	480	1	7	0.447041625	3.444919594	2.945989234	Up	0.0273644	0.071413168	-	-	-	-	-
CL2265.Contig1_Madu-A	702	1	7	0.305669487	2.355500577	2.945989234	Up	0.0273644	0.071346782	K09649|1|2e-38|159|acs:100559475|protease, serine, 16 (thymus) [EC:3.4.-.-];K01285|4|2e-32|139|tad:TRIADDRAFT_19181|lysosomal Pro-X carboxypeptidase [EC:3.4.16.2]	-	-	-	gi|91078858|ref|XP_972061.1|/8.24036e-63/PREDICTED: similar to thymus-specific serine protease [Tribolium castaneum]
Unigene13920_Madu-A	425	1	7	0.504894071	3.890732718	2.945989234	Up	0.0273644	0.071437339	-	-	-	-	gi|270013349|gb|EFA09797.1|/1.38737e-33/hypothetical protein TcasGA2_TC011939 [Tribolium castaneum]
Unigene2499_Madu-A	373	1	7	0.575281448	4.433140496	2.945989234	Up	0.0273644	0.071407128	-	-	-	-	-
Unigene6328_Madu-A	203	1	7	1.057044237	8.145622685	2.945989234	Up	0.0273644	0.071431294	-	-	-	-	gi|270015168|gb|EFA11616.1|/1.6031e-21/hypothetical protein TcasGA2_TC030571 [Tribolium castaneum]
Unigene24369_Madu-A	276	1	7	0.777463696	5.991164511	2.945989234	Up	0.0273644	0.071401088	K02938|1|4e-12|70.1|acs:100551532|large subunit ribosomal protein L8e	GO:0015934//large ribosomal subunit	GO:0003735//structural constituent of ribosome	GO:0006412//translation	gi|332375747|gb|AEE63014.1|/1.56139e-13/unknown [Dendroctonus ponderosae]
CL2913.Contig1_Madu-A	334	1	7	0.64245503	4.95078265	2.945989234	Up	0.0273644	0.071262469	-	-	-	-	-
Unigene10280_Madu-A	468	4	28	1.834016924	14.13300346	2.945989234	Up	3.12E-06	2.10E-05	K10402|1|2e-32|137|ptr:453544|kinesin family member 20/23	GO:0097149//centralspindlin complex;GO:0005813//centrosome;GO:0030496//midbody;GO:0005634//nucleus	GO:0008017//microtubule binding	GO:0071777//positive regulation of cell cycle cytokinesis;GO:0051256//spindle midzone assembly involved in mitosis	gi|189237891|ref|XP_966901.2|/5.73063e-40/PREDICTED: similar to aspartyl-tRNA synthetase [Tribolium castaneum]
Unigene7704_Madu-A	255	1	7	0.841490118	6.48455453	2.945989234	Up	0.0273644	0.071358843	-	-	-	-	-
Unigene16674_Madu-A	565	1	7	0.379787575	2.926657354	2.945989234	Up	0.0273644	0.071316647	-	-	-	-	-
Unigene25170_Madu-A	486	1	7	0.441522593	3.402389722	2.945989234	Up	0.0273644	0.071298579	-	-	-	-	-
Unigene11518_Madu-A	267	1	7	0.803670337	6.193113877	2.945989234	Up	0.0273644	0.071292558	-	-	-	-	gi|270003263|gb|EEZ99710.1|/2.77978e-10/hypothetical protein TcasGA2_TC002471 [Tribolium castaneum]
Unigene25117_Madu-A	296	1	7	0.724932365	5.586356098	2.945989234	Up	0.0273644	0.071280519	K01897|1|1e-08|58.5|acs:100563733|long-chain acyl-CoA synthetase [EC:6.2.1.3]	-	GO:0003824//catalytic activity	-	gi|221487332|gb|EEE25564.1|/5.84288e-08/long-chain-fatty-acid--CoA ligase, putative [Toxoplasma gondii GT1]
Unigene4575_Madu-A	235	1	7	0.913106298	7.036431511	2.945989234	Up	0.0273644	0.07148573	K12168|1|2e-09|61.2|tca:662029|E3 ubiquitin-protein ligase HECW2 [EC:6.3.2.19]	-	-	-	gi|91090886|ref|XP_973247.1|/1.51453e-08/PREDICTED: similar to E3 ubiquitin-protein ligase HECW2 (HECT, C2 and WW domain-containing protein 2) (NEDD4-like E3 ubiquitin-protein ligase 2) [Tribolium castaneum]
Unigene13136_Madu-A	257	1	7	0.834941557	6.434091071	2.945989234	Up	0.0273644	0.071479677	-	-	-	-	gi|91092996|ref|XP_968315.1|/9.59076e-27/PREDICTED: similar to Cysteine-rich PDZ-binding protein (Cysteine-rich interactor of PDZ three) (Cysteine-rich interactor of PDZ3) [Tribolium castaneum]
Unigene6237_Madu-A	300	1	7	0.7152666	5.51187135	2.945989234	Up	0.0273644	0.071461526	-	-	-	-	-
Unigene4467_Madu-A	261	1	7	0.822145518	6.335484311	2.945989234	Up	0.0273644	0.07144943	K15621|1|3e-08|57.4|api:100163315|BAI1-associated protein 3	-	-	-	gi|270000978|gb|EEZ97425.1|/1.92257e-35/hypothetical protein TcasGA2_TC011255 [Tribolium castaneum]
CL128.Contig2_Madu-A	272	1	7	0.788896986	6.079269872	2.945989234	Up	0.0273644	0.071443384	-	GO:0030496//midbody;GO:0005813//centrosome;GO:0005819//spindle	GO:0051011//microtubule minus-end binding	GO:0007026//negative regulation of microtubule depolymerization;GO:0000022//mitotic spindle elongation;GO:0051013//microtubule severing	gi|270007446|gb|EFA03894.1|/3.04182e-25/hypothetical protein TcasGA2_TC014020 [Tribolium castaneum]
Unigene13541_Madu-A	265	1	7	0.809735774	6.239854359	2.945989234	Up	0.0273644	0.07139505	-	GO:0005737//cytoplasm	-	GO:0006886//intracellular protein transport	gi|91095247|ref|XP_971196.1|/7.03625e-30/PREDICTED: similar to vacuolar protein sorting vps16 [Tribolium castaneum]
Unigene24311_Madu-A	257	1	7	0.834941557	6.434091071	2.945989234	Up	0.0273644	0.071389013	K02995|1|2e-14|77.4|hmg:100204649|small subunit ribosomal protein S8e	GO:0022627//cytosolic small ribosomal subunit	GO:0003735//structural constituent of ribosome	GO:0006412//translation	gi|401412850|ref|XP_003885872.1|/2.8944e-15/hypothetical protein NCLIV_062720 [Neospora caninum Liverpool]
Unigene888_Madu-A	251	1	7	0.854900319	6.587894044	2.945989234	Up	0.0273644	0.071382977	-	-	-	-	-
CL2378.Contig1_Madu-A	1057	1	7	0.203008496	1.564391112	2.945989234	Up	0.0273644	0.071376942	K04634|1|2e-110|399|tca:654901|guanine nucleotide-binding protein G(q) subunit alpha	-	GO:0005525//GTP binding;GO:0004871//signal transducer activity	GO:0006471//protein ADP-ribosylation;GO:0007186//G-protein coupled receptor signaling pathway	gi|189234439|ref|XP_966311.2|/1.07924e-109/PREDICTED: similar to GTP-binding protein alpha subunit, gna isoform 1 [Tribolium castaneum]
Unigene6090_Madu-A	417	1	7	0.514580288	3.965375072	2.945989234	Up	0.0273644	0.071370908	K09580|1|1e-07|55.5|api:100169107|protein disulfide-isomerase A1 [EC:5.3.4.1]	-	GO:0003824//catalytic activity	-	gi|401400085|ref|XP_003880708.1|/2.6514e-21/protein disulfide isomerase [Neospora caninum Liverpool]
Unigene13475_Madu-A	330	1	7	0.650242364	5.010792137	2.945989234	Up	0.0273644	0.071352812	K14782|1|1e-11|68.6|tca:655070|protein AATF/BFR2	-	-	-	gi|91086637|ref|XP_966656.1|/9.63303e-11/PREDICTED: similar to apoptosis antagonizing transcription factor [Tribolium castaneum]
Unigene3382_Madu-A	532	1	7	0.403345827	3.10819813	2.945989234	Up	0.0273644	0.071334725	K12887|1|2e-07|55.8|dre:555643|heterogeneous nuclear ribonucleoprotein M	-	-	-	gi|294931650|ref|XP_002779959.1|/8.35724e-19/splice factor, putative [Perkinsus marinus ATCC 50983]
Unigene9318_Madu-A	245	1	7	0.875836653	6.749230225	2.945989234	Up	0.0273644	0.071322672	K11886|1|2e-24|110|tca:100142216|proteasome component ECM29	-	-	-	gi|270013515|gb|EFA09963.1|/2.15282e-23/hypothetical protein TcasGA2_TC012120 [Tribolium castaneum]
Unigene15964_Madu-A	338	1	7	0.634852012	4.892193506	2.945989234	Up	0.0273644	0.071491783	K11279|1|6e-10|62.8|rno:300135|nucleosome assembly protein 1-like 1	-	-	-	gi|270005248|gb|EFA01696.1|/7.03542e-38/hypothetical protein TcasGA2_TC007272 [Tribolium castaneum]
Unigene24261_Madu-A	246	1	7	0.872276342	6.72179433	2.945989234	Up	0.0273644	0.071473626	K02924|1|1e-13|75.1|isc:IscW_ISCW015391|large subunit ribosomal protein L39e	GO:0005840//ribosome	GO:0003735//structural constituent of ribosome	GO:0006412//translation	gi|268637730|ref|XP_002649122.1|/3.11588e-14/60S ribosomal protein L39 [Dictyostelium discoideum AX4]
Unigene14332_Madu-A	397	6	42	3.243022369	24.99085247	2.945989234	Up	9.03E-09	8.37E-08	K10866|1|3e-34|143|tca:658288|DNA repair protein RAD50 [EC:3.6.-.-]	GO:0005634//nucleus	-	GO:0016233//telomere capping;GO:0002168//instar larval development;GO:0006974//response to DNA damage stimulus	gi|270009233|gb|EFA05681.1|/2.36483e-33/rad50 [Tribolium castaneum]
Unigene24497_Madu-A	238	1	7	0.901596555	6.947736996	2.945989234	Up	0.0273644	0.071419209	-	-	-	-	-
Unigene11326_Madu-A	200	2	14	2.145799801	16.53561405	2.945989234	Up	0.001219956	0.004900154	-	-	-	-	-
Unigene13270_Madu-A	254	1	7	0.844803071	6.510084272	2.945989234	Up	0.0273644	0.071340753	K02514|1|4e-37|152|dme:Dmel_CG4451|heparan sulfate 6-O-sulfotransferase HS6ST1 [EC:2.8.2.-]	GO:0016021//integral to membrane	GO:0017095//heparan sulfate 6-O-sulfotransferase activity	GO:0022416//chaeta development;GO:0090097//regulation of decapentaplegic signaling pathway;GO:0015012//heparan sulfate proteoglycan biosynthetic process;GO:0008543//fibroblast growth factor receptor signaling pathway;GO:0060828//regulation of canonical Wnt receptor signaling pathway;GO:0045570//regulation of imaginal disc growth;GO:0008587//imaginal disc-derived wing margin morphogenesis;GO:00074…	gi|91084161|ref|XP_970861.1|/1.02281e-44/PREDICTED: similar to AGAP001444-PA [Tribolium castaneum]
CL3323.Contig1_Madu-A	507	1	7	0.423234675	3.261462338	2.945989234	Up	0.0273644	0.071328698	K11162|1|1e-08|59.7|bfo:BRAFLDRAFT_58779|retinol dehydrogenase 14 [EC:1.1.1.-];K00100|2|2e-08|58.5|nve:NEMVE_v1g190533|[EC:1.1.1.-];K11152|3|2e-06|52.0|mcc:711195|retinol dehydrogenase 11 [EC:1.1.1.-]	-	-	-	gi|270015668|gb|EFA12116.1|/1.73646e-12/hypothetical protein TcasGA2_TC002262 [Tribolium castaneum]
Unigene26319_Madu-A	223	1	7	0.962242063	7.415073566	2.945989234	Up	0.0273644	0.0713046	K14358|1|1e-06|52.0|phu:Phum_PHUM397350|secernin	-	-	-	gi|270007848|gb|EFA04296.1|/2.68929e-13/hypothetical protein TcasGA2_TC014587 [Tribolium castaneum]
Unigene7708_Madu-A	314	1	7	0.683375733	5.266119125	2.945989234	Up	0.0273644	0.071286538	-	-	-	-	-
CL1495.Contig2_Madu-A	299	1	7	0.717658796	5.530305703	2.945989234	Up	0.0273644	0.071274501	-	-	-	-	-
Unigene8676_Madu-A	225	1	7	0.9536888	7.349161801	2.945989234	Up	0.0273644	0.071256454	-	-	-	-	-
CL1795.Contig2_Madu-A	289	1	7	0.742491281	5.721665762	2.945989234	Up	0.0273644	0.071455478	K06528|1|7e-09|59.3|spu:584467|lysosomal-associated membrane protein 1/2;K06546|2|1e-06|52.0|dwi:Dwil_GK20949|CD164 antigen;K10955|3|5e-06|49.7|acs:100563509|intestinal mucin-2	-	-	-	gi|390347171|ref|XP_003726713.1|/3.44537e-08/PREDICTED: uncharacterized protein LOC100893017 [Strongylocentrotus purpuratus]
Unigene4662_Madu-A	238	2	14	1.80319311	13.89547399	2.945989234	Up	0.001219956	0.00490143	K12589|1|2e-30|130|tca:655841|exosome complex component RRP42	-	GO:0004527//exonuclease activity	-	gi|332375881|gb|AEE63081.1|/4.08455e-30/unknown [Dendroctonus ponderosae]
Unigene4016_Madu-A	761	2	14	0.563942129	4.345759278	2.945989234	Up	0.001219956	0.004900792	K02866|1|2e-82|305|bmy:Bm1_34250|large subunit ribosomal protein L10e	GO:0022625//cytosolic large ribosomal subunit	GO:0003735//structural constituent of ribosome	GO:0006412//translation	gi|401401709|ref|XP_003881076.1|/1.13491e-95/60s ribosomal protein L10, related [Neospora caninum Liverpool]
Unigene3431_Madu-A	285	1	7	0.752912211	5.801969843	2.945989234	Up	0.0273644	0.071268485	-	-	-	-	-
Unigene7324_Madu-A	342	1	7	0.627426842	4.834974869	2.945989234	Up	0.0273644	0.071425251	-	-	-	-	-
Unigene6194_Madu-A	227	11	77	10.39814881	80.12852624	2.945989234	Up	4.86E-15	7.78E-14	-	-	GO:0050660//flavin adenine dinucleotide binding;GO:0008812//choline dehydrogenase activity	GO:0055114//oxidation-reduction process;GO:0006066//alcohol metabolic process	gi|91085209|ref|XP_972175.1|/1.20386e-13/PREDICTED: similar to GA11607-PA [Tribolium castaneum]
Unigene10329_Madu-A	268	2	14	1.601343135	12.34001049	2.945989234	Up	0.001219956	0.004902069	K01365|1|3e-19|93.6|cel:T03E6.7|cathepsin L [EC:3.4.22.15];K15621|3|7e-19|92.4|smm:Smp_157090|BAI1-associated protein 3	-	GO:0008233//peptidase activity	-	gi|281427380|ref|NP_001163996.1|/7.03256e-22/cathepsin L-like proteinase precursor [Tribolium castaneum]
Unigene25655_Madu-A	211	3	21	3.050900191	23.51035173	2.945989234	Up	6.03E-05	0.000325867	-	-	-	-	-
Unigene24927_Madu-A	360	4	28	2.384222001	18.3729045	2.945989234	Up	3.12E-06	2.10E-05	K04228|1|9e-17|85.5|dre:100151502|arginine vasopressin receptor 2;K02922|2|7e-09|59.3|dpo:Dpse_GA21535|large subunit ribosomal protein L37e	-	GO:0005488//binding	GO:0043170;GO:0044238//primary metabolic process	gi|270016158|gb|EFA12606.1|/6.67388e-36/hypothetical protein TcasGA2_TC001846 [Tribolium castaneum]
Unigene11356_Madu-A	205	1	7	1.04673161	8.066153196	2.945989234	Up	0.0273644	0.071364875	K08630|1|3e-12|70.5|bta:520133|a disintegrin and metalloproteinase with thrombospondin motifs 16 [EC:3.4.24.-]	-	-	-	gi|270002066|gb|EEZ98513.1|/2.55939e-19/hypothetical protein TcasGA2_TC001014 [Tribolium castaneum]
Unigene10505_Madu-A	240	2	14	1.788166501	13.77967838	2.945989234	Up	0.001219956	0.004899516	-	-	-	-	-
Unigene8064_Madu-A	488	3	21	1.319139222	10.16533651	2.945989234	Up	6.03E-05	0.00032581	K10955|1|1e-22|105|acs:100563509|intestinal mucin-2	-	GO:0005488//binding	-	gi|326428107|gb|EGD73677.1|/4.4978e-28/hypothetical protein PTSG_12308 [Salpingoeca sp. ATCC 50818]
Unigene24212_Madu-A	2758	1033	7124	80.37023909	610.1715244	2.924481575	Up	0	0	-	-	-	-	gi|270009346|gb|EFA05794.1|/3.30187e-174/apolipoprotein LI-II precursor [Tribolium castaneum]
Unigene1323_Madu-A	426	23	157	11.58530409	87.0587326	2.909693105	Up	7.04E-29	2.16E-27	-	GO:0014069//postsynaptic density;GO:0016281//eukaryotic translation initiation factor 4F complex;GO:0005875//microtubule associated complex;GO:0000932//cytoplasmic mRNA processing body;GO:0005634//nucleus	GO:0008140//cAMP response element binding protein binding;GO:0003743//translation initiation factor activity;GO:0044017//histone acetyltransferase activity (H3-K27 specific);GO:0008134//transcription factor binding;GO:0000340//RNA 7-methylguanosine cap binding;GO:0043993//histone acetyltransferase activity (H3-K18 specific);GO:0031370//eukaryotic initiation factor 4G binding	GO:0043974//histone H3-K27 acetylation;GO:0007224//smoothened signaling pathway;GO:0016321//female meiosis chromosome segregation;GO:0030097//hemopoiesis;GO:0035071//salivary gland cell autophagic cell death;GO:0007416//synapse assembly;GO:0043983//histone H4-K12 acetylation;GO:0009790//embryo development;GO:0032922//circadian regulation of gene expression;GO:0008347//glial cell migration;GO:0000…	gi|91085141|ref|XP_969984.1|/3.52463e-29/PREDICTED: similar to centrin [Tribolium castaneum]
Unigene11586_Madu-A	347	22	150	13.60449441	102.1137138	2.908021384	Up	1.22E-27	3.55E-26	-	-	-	-	-
Unigene24314_Madu-A	1045	5	34	1.026698469	7.685726285	2.904169059	Up	3.08E-07	2.37E-06	-	-	-	-	gi|281209426|gb|EFA83594.1|/4.87892e-22/glycoside hydrolase family 18 protein [Polysphondylium pallidum PN500]
Unigene15877_Madu-A	530	5	34	2.024339435	15.15393201	2.904169059	Up	3.08E-07	2.37E-06	K15002|1|2e-58|224|tca:655498|cytochrome P450, family 6 [EC:1.14.-.-]	-	GO:0046872//metal ion binding;GO:0016491//oxidoreductase activity	-	gi|270002891|gb|EEZ99338.1|/2.83923e-59/cytochrome P450 6BQ13 [Tribolium castaneum]
CL3937.Contig1_Madu-A	206	137	929	142.7061033	1065.297188	2.900137016	Up	1.89E-162	3.08E-160	-	-	-	-	-
Unigene5773_Madu-A	273	9	61	7.074065277	52.7824415	2.899446649	Up	5.22E-12	6.62E-11	K10330|1|6e-07|52.8|acs:100553802|ankyrin repeat and SOCS box protein 8;K06694|2|6e-07|52.8|ecb:100054590|26S proteasome non-ATPase regulatory subunit 10	-	-	-	gi|194771252|ref|XP_001967653.1|/3.36911e-08/GF19976 [Drosophila ananassae]
Unigene16413_Madu-A	507	7	47	2.962642723	21.89838998	2.885868242	Up	1.69E-09	1.69E-08	K00827|1|8e-59|226|aag:AaeL_AAEL000640|alanine-glyoxylate transaminase / (R)-3-amino-2-methylpropionate-pyruvate transaminase [EC:2.6.1.44 2.6.1.40]	-	GO:0030170//pyridoxal phosphate binding;GO:0008453//alanine-glyoxylate transaminase activity	GO:0008152//metabolic process	gi|157107422|ref|XP_001649770.1|/4.76485e-58/alanine-glyoxylate aminotransferase [Aedes aegypti]
Unigene14198_Madu-A	440	7	47	3.41377241	25.23291755	2.885868242	Up	1.69E-09	1.70E-08	K13254|1|1e-48|191|nvi:100115366|spastin [EC:3.6.4.3]	-	GO:0008568//microtubule-severing ATPase activity;GO:0005524//ATP binding	-	gi|189241721|ref|XP_968780.2|/4.34913e-64/PREDICTED: similar to aaa atpase [Tribolium castaneum]
Unigene2841_Madu-A	212	10	67	10.12169717	74.65540037	2.882795408	Up	5.39E-13	7.46E-12	K10789|1|3e-06|50.4|mgp:100547955|myeloperoxidase [EC:1.11.1.7]	GO:0005875//microtubule associated complex	GO:0005488//binding;GO:0004601//peroxidase activity;GO:0004666//prostaglandin-endoperoxide synthase activity	GO:0006979//response to oxidative stress;GO:0007304//chorion-containing eggshell formation;GO:0001516//prostaglandin biosynthetic process	gi|270002787|gb|EEZ99234.1|/6.04269e-21/hypothetical protein TcasGA2_TC000751 [Tribolium castaneum]
Unigene9402_Madu-A	322	3	20	1.999192361	14.67223962	2.875599907	Up	0.000112078	0.000573436	-	-	-	-	gi|328718215|ref|XP_003246421.1|/5.89693e-08/PREDICTED: hypothetical protein LOC100573186 [Acyrthosiphon pisum]
Unigene5038_Madu-A	786	3	20	0.819007558	6.010764831	2.875599907	Up	0.000112078	0.000573341	-	-	-	-	-
Unigene8486_Madu-A	386	3	20	1.667720052	12.23953668	2.875599907	Up	0.000112078	0.000572961	-	-	-	-	-
CL3434.Contig2_Madu-A	1012	6	40	1.272213321	9.336879758	2.875599907	Up	3.08E-08	2.67E-07	K15697|1|2e-08|60.8|dre:414843|RING finger protein 114;K10668|2|1e-07|58.2|acs:100564063|E3 ubiquitin-protein ligase RNF138 [EC:6.3.2.19]	-	GO:0046872//metal ion binding	-	gi|91076052|ref|XP_972563.1|/1.72498e-101/PREDICTED: similar to potassium channel modulatory factor 1 [Tribolium castaneum]
Unigene3405_Madu-A	296	3	20	2.174797095	15.96101742	2.875599907	Up	0.000112078	0.000573151	-	-	-	-	gi|307165864|gb|EFN60221.1|/7.34001e-27/hypothetical protein EAG_12454 [Camponotus floridanus]
Unigene11821_Madu-A	374	3	20	1.721229787	12.63224908	2.875599907	Up	0.000112078	0.000573246	K10955|1|1e-09|61.6|acs:100563509|intestinal mucin-2	GO:0016020//membrane	GO:0030246//carbohydrate binding	-	gi|76800495|gb|ABA55664.1|/5.06635e-12/Hoglet [Monosiga ovata]
Unigene4031_Madu-A	502	3	20	1.282350479	9.411277206	2.875599907	Up	0.000112078	0.000573056	K02993|1|3e-22|104|bmy:Bm1_09900|small subunit ribosomal protein S7e	GO:0030686//90S preribosome;GO:0032040//small-subunit processome;GO:0022627//cytosolic small ribosomal subunit	-	GO:0006364//rRNA processing;GO:0042274//ribosomal small subunit biogenesis	gi|237834525|ref|XP_002366560.1|/1.35246e-30/40S ribosomal protein S7, putative [Toxoplasma gondii ME49]
Unigene1861_Madu-A	801	12	79	3.214681349	23.29790458	2.85745256	Up	5.79E-15	9.22E-14	K12047|1|2e-06|53.5|xtr:100379714|maltase-glucoamylase [EC:3.2.1.20 3.2.1.3]	-	GO:0003824//catalytic activity	-	gi|189242082|ref|XP_001809963.1|/8.88721e-17/PREDICTED: similar to BEL12_AG transposon polyprotein [Tribolium castaneum]
Unigene13636_Madu-A	301	2	13	1.425780598	10.20232476	2.839074031	Up	0.00227836	0.008532649	-	-	-	-	-
CL2790.Contig2_Madu-A	1278	6	39	1.007417747	7.208684865	2.839074031	Up	5.66E-08	4.76E-07	K01104|1|4e-13|76.6|phu:Phum_PHUM243230|protein-tyrosine phosphatase [EC:3.1.3.48]	GO:0005622//intracellular	GO:0005215//transporter activity	GO:0006810//transport	gi|270007646|gb|EFA04094.1|/1.23151e-137/hypothetical protein TcasGA2_TC014329 [Tribolium castaneum]
Unigene14598_Madu-A	263	2	13	1.631786921	11.67642491	2.839074031	Up	0.00227836	0.008529543	-	-	-	-	gi|218775025|dbj|BAH03523.1|/6.85038e-17/ABC transporter [Bombyx mori]
CL3956.Contig1_Madu-A	242	2	13	1.773388265	12.6896684	2.839074031	Up	0.00227836	0.008534721	K11479|1|7e-35|145|mcc:721955|aurora kinase B [EC:2.7.11.1];K11480|4|1e-34|144|ecb:100051177|aurora kinase C [EC:2.7.11.1]	-	GO:0005524//ATP binding;GO:0004674//protein serine/threonine kinase activity	GO:0006468//protein phosphorylation	gi|270014218|gb|EFA10666.1|/5.47716e-35/IplI-aurora-like kinase [Tribolium castaneum]
Unigene12233_Madu-A	230	2	13	1.86591287	13.35173805	2.839074031	Up	0.00227836	0.008530578	-	-	-	-	-
Unigene6002_Madu-A	352	2	13	1.219204432	8.724147024	2.839074031	Up	0.00227836	0.008533685	-	-	-	-	-
Unigene25937_Madu-A	226	2	13	1.898937877	13.588052	2.839074031	Up	0.00227836	0.008526439	K11488|1|2e-38|157|tca:659626|polycomb group RING finger protein 3	-	GO:0008270//zinc ion binding	-	gi|91076158|ref|XP_971006.1|/1.56139e-37/PREDICTED: similar to ring finger protein [Tribolium castaneum]
Unigene24359_Madu-A	559	2	13	0.767728015	5.493559485	2.839074031	Up	0.00227836	0.008527473	K02893|1|2e-30|132|dvi:Dvir_GJ12535|large subunit ribosomal protein L23Ae	GO:0005840//ribosome;GO:0005811//lipid particle	-	GO:0051298//centrosome duplication	gi|195375183|ref|XP_002046381.1|/1.20694e-29/GJ12535 [Drosophila virilis]
Unigene6468_Madu-A	220	2	13	1.950727092	13.95863524	2.839074031	Up	0.00227836	0.008528508	K03136|1|2e-31|134|nvi:100123640|transcription initiation factor TFIIE subunit alpha	-	GO:0043565//sequence-specific DNA binding;GO:0003743//translation initiation factor activity;GO:0008270//zinc ion binding	GO:0006413//translational initiation;GO:0006367//transcription initiation from RNA polymerase II promoter;GO:0006355//regulation of transcription, DNA-dependent	gi|345498389|ref|XP_001607311.2|/1.85885e-30/PREDICTED: general transcription factor IIE subunit 1-like [Nasonia vitripennis]
Unigene24323_Madu-A	776	4	26	1.106082372	7.914690083	2.839074031	Up	1.07E-05	6.60E-05	K10379|1|2e-10|66.2|ecb:100065124|beaded filament structural protein 2, phakinin;K01950|2|1e-07|57.0|mdo:100617929|NAD+ synthase (glutamine-hydrolysing) [EC:6.3.5.1];K10955|5|2e-07|56.6|xtr:100493286|intestinal mucin-2	-	-	-	gi|194221606|ref|XP_001495862.2|/1.69006e-09/PREDICTED: phakinin-like [Equus caballus]
Unigene8150_Madu-A	299	2	13	1.435317592	10.27056773	2.839074031	Up	0.00227836	0.008531613	-	GO:0005634//nucleus	GO:0008270//zinc ion binding;GO:0043565//sequence-specific DNA binding;GO:0005515//protein binding	GO:0006355//regulation of transcription, DNA-dependent;GO:0001935//endothelial cell proliferation;GO:0007346//regulation of mitotic cell cycle	gi|126303433|ref|XP_001373187.1|/1.33997e-12/PREDICTED: THAP domain-containing protein 1-like [Monodelphis domestica]
Unigene2696_Madu-A	295	5	32	3.636948815	25.62419611	2.816706218	Up	1.05E-06	7.51E-06	K12047|1|4e-09|60.1|xtr:100379714|maltase-glucoamylase [EC:3.2.1.20 3.2.1.3];K05011|2|3e-06|50.4|dre:100150892|chloride channel 2	-	GO:0003676//nucleic acid binding;GO:0008270//zinc ion binding	GO:0015074//DNA integration	gi|270003247|gb|EEZ99694.1|/1.21339e-29/hypothetical protein TcasGA2_TC002454 [Tribolium castaneum]
Unigene6367_Madu-A	208	5	32	5.158172598	36.3420089	2.816706218	Up	1.05E-06	7.51E-06	-	-	-	-	-
Unigene4330_Madu-A	307	8	51	5.591660719	39.24226694	2.811059654	Up	5.78E-10	6.07E-09	K03927|1|2e-10|64.3|dpo:Dpse_GA17724|carboxylesterase 2 [EC:3.1.1.1 3.1.1.84 3.1.1.56]	-	-	-	gi|195030841|ref|XP_001988237.1|/3.49533e-13/GH11055 [Drosophila grimshawi]
CL232.Contig1_Madu-A	1241	244	1554	42.18977852	295.802282	2.809667763	Up	1.36E-261	3.49E-259	-	-	-	-	gi|270009346|gb|EFA05794.1|/3.17302e-90/apolipoprotein LI-II precursor [Tribolium castaneum]
Unigene24374_Madu-A	261	3	19	2.466436553	17.19631456	2.801599325	Up	0.000207278	0.001004704	K11153|1|2e-12|70.9|ssc:100153020|retinol dehydrogenase 12 [EC:1.1.1.-];K11162|2|3e-12|70.5|dre:334665|retinol dehydrogenase 14 [EC:1.1.1.-];K11161|3|3e-12|70.5|pon:100443109|retinol dehydrogenase 13 [EC:1.1.1.-]	-	GO:0016491//oxidoreductase activity	GO:0008152//metabolic process	gi|91091026|ref|XP_975153.1|/1.99315e-16/PREDICTED: similar to CG7675 CG7675-PB [Tribolium castaneum]
Unigene19271_Madu-A	310	6	38	4.153160905	28.95637484	2.801599325	Up	1.04E-07	8.43E-07	K01490|1|6e-12|69.3|phu:Phum_PHUM334430|AMP deaminase [EC:3.5.4.6]	-	GO:0003876//AMP deaminase activity;GO:0005515//protein binding	GO:0006188//IMP biosynthetic process	gi|270009636|gb|EFA06084.1|/5.21098e-17/hypothetical protein TcasGA2_TC008921 [Tribolium castaneum]
Unigene21109_Madu-A	444	6	38	2.89972946	20.21728874	2.801599325	Up	1.04E-07	8.44E-07	K01194|1|5e-43|172|tca:661356|alpha,alpha-trehalase [EC:3.2.1.28]	-	GO:0016787//hydrolase activity	-	gi|270014735|gb|EFA11183.1|/3.57068e-42/hypothetical protein TcasGA2_TC004791 [Tribolium castaneum]
Unigene24309_Madu-A	701	3	19	0.918316605	6.402622111	2.801599325	Up	0.000207278	0.001004862	K03386|1|3e-66|251|tgu:100226317|peroxiredoxin (alkyl hydroperoxide reductase subunit C) [EC:1.11.1.15]	-	GO:0051920//peroxiredoxin activity;GO:0004601//peroxidase activity	GO:0055114//oxidation-reduction process	gi|209879045|ref|XP_002140963.1|/5.51452e-67/AhpC/TSA family protein [Cryptosporidium muris RN66]
Unigene12543_Madu-A	546	3	19	1.17901088	8.2202163	2.801599325	Up	0.000207278	0.001005178	K05122|1|3e-32|137|tca:663368|receptor tyrosine kinase-like orphan receptor 1 [EC:2.7.10.1]	-	GO:0003824//catalytic activity	-	gi|270009035|gb|EFA05483.1|/2.09866e-31/hypothetical protein TcasGA2_TC015667 [Tribolium castaneum]
Unigene5380_Madu-A	493	3	19	1.305760528	9.103931237	2.801599325	Up	0.000207278	0.00100502	-	-	-	-	-
Unigene18073_Madu-A	324	7	44	4.635987224	32.07967453	2.790711009	Up	1.04E-08	9.56E-08	-	-	-	-	-
Unigene9153_Madu-A	362	8	50	4.742099007	32.62749418	2.782490502	Up	1.05E-09	1.08E-08	-	-	-	-	-
Unigene1523_Madu-A	385	5	31	2.786752988	19.02055791	2.770902528	Up	1.92E-06	1.33E-05	K01365|1|5e-19|92.8|phu:Phum_PHUM479600|cathepsin L [EC:3.4.22.15];K15621|2|7e-17|85.9|smm:Smp_157090|BAI1-associated protein 3	-	-	-	gi|281427380|ref|NP_001163996.1|/1.49935e-24/cathepsin L-like proteinase precursor [Tribolium castaneum]
CL1929.Contig1_Madu-A	620	19	117	6.575838099	44.57757705	2.761071519	Up	8.65E-21	1.91E-19	K13908|1|1e-07|57.0|cfa:483656|mucin-5B;K06568|2|2e-07|56.2|cel:C09F9.2|mucin 1, transmembrane;K03900|4|1e-06|53.1|gga:419031|von Willebrand factor	-	-	-	gi|324525238|gb|ADY48529.1|/3.75866e-15/Chymotrypsin/elastase isoinhibitors 2 to 5 [Ascaris suum]
Unigene16405_Madu-A	337	7	43	4.457150921	30.14122103	2.757544145	Up	1.90E-08	1.69E-07	K01641|1|1e-53|207|dpe:Dper_GL10732|hydroxymethylglutaryl-CoA synthase [EC:2.3.3.10]	-	GO:0004421//hydroxymethylglutaryl-CoA synthase activity	GO:0001700//embryonic development via the syncytial blastoderm;GO:0046331//lateral inhibition;GO:0008299//isoprenoid biosynthetic process;GO:0022008//neurogenesis	gi|195150077|ref|XP_002015981.1|/1.32068e-52/GL10732 [Drosophila persimilis]
Unigene18993_Madu-A	505	42	258	17.84625577	120.6842553	2.757544145	Up	5.36E-44	2.49E-42	K13133|1|2e-26|118|tca:100141744|gem associated protein 5	-	-	-	gi|189236491|ref|XP_001815774.1|/1.36951e-25/PREDICTED: similar to gemin 5 [Tribolium castaneum]
Unigene23288_Madu-A	917	89	542	20.82619218	139.6214802	2.745049923	Up	3.54E-90	3.28E-88	-	-	-	-	gi|270009346|gb|EFA05794.1|/4.77206e-84/apolipoprotein LI-II precursor [Tribolium castaneum]
Unigene11147_Madu-A	212	1	6	1.012169717	6.685558242	2.723596813	Up	0.051687	0.119961433	K10588|1|8e-18|89.0|tca:659339|ubiquitin-protein ligase E3 B [EC:6.3.2.19]	GO:0005622//intracellular	GO:0004842//ubiquitin-protein ligase activity	GO:0006464//cellular protein modification process	gi|91090806|ref|XP_970749.1|/6.91373e-17/PREDICTED: similar to ubiquitin-protein ligase [Tribolium castaneum]
Unigene5458_Madu-A	208	1	6	1.03163452	6.814126669	2.723596813	Up	0.051687	0.120115044	-	-	-	-	-
Unigene23636_Madu-A	238	2	12	1.80319311	11.91040628	2.723596813	Up	0.00422398	0.014675476	-	-	-	-	-
CL3613.Contig2_Madu-A	425	1	6	0.504894071	3.334913758	2.723596813	Up	0.051687	0.120060783	-	-	-	-	gi|91092768|ref|XP_973681.1|/6.90142e-25/PREDICTED: similar to TPR repeat-containing protein C9orf52 [Tribolium castaneum]
CL3136.Contig2_Madu-A	869	1	6	0.24692748	1.630999249	2.723596813	Up	0.051687	0.12017841	-	GO:0016020//membrane;GO:0043231//intracellular membrane-bounded organelle;GO:0044444//cytoplasmic part	-	GO:0007444//imaginal disc development;GO:0001745//compound eye morphogenesis;GO:0045165//cell fate commitment;GO:0048468//cell development;GO:0002009//morphogenesis of an epithelium;GO:0009790//embryo development;GO:0042058//regulation of epidermal growth factor receptor signaling pathway;GO:0007399//nervous system development;GO:0019538//protein metabolic process	gi|300303952|gb|ADJ97385.1|/5.00706e-80/star [Tribolium castaneum]
CL481.Contig2_Madu-A	1520	1	6	0.14117104	0.932459439	2.723596813	Up	0.051687	0.120151245	K11862|1|0.0|721|tca:663735|ubiquitin thioesterase ZRANB1 [EC:3.1.2.-]	GO:0005622//intracellular	GO:0008270//zinc ion binding	-	gi|91090986|ref|XP_974863.1|/0/PREDICTED: similar to CG9448 CG9448-PA [Tribolium castaneum]
Unigene4302_Madu-A	200	2	12	2.145799801	14.17338347	2.723596813	Up	0.00422398	0.014678782	-	-	-	-	gi|91083789|ref|XP_972713.1|/1.7131e-12/PREDICTED: similar to suppressor of yeast mitotic catastrophe [Tribolium castaneum]
Unigene26676_Madu-A	209	1	6	1.026698469	6.781523193	2.723596813	Up	0.051687	0.119799213	-	-	-	-	gi|332374214|gb|AEE62248.1|/1.22369e-13/unknown [Dendroctonus ponderosae]
Unigene2776_Madu-A	263	1	6	0.81589346	5.389119191	2.723596813	Up	0.051687	0.120024637	-	-	-	-	-
Unigene3628_Madu-A	263	1	6	0.81589346	5.389119191	2.723596813	Up	0.051687	0.119790214	-	-	-	-	-
Unigene9399_Madu-A	284	1	6	0.75556331	4.990627983	2.723596813	Up	0.051687	0.120214649	-	-	-	-	-
Unigene15474_Madu-A	610	3	18	1.055311377	6.970516462	2.723596813	Up	0.000381192	0.001739467	-	-	-	-	gi|189235403|ref|XP_001811292.1|/9.86359e-21/PREDICTED: hypothetical protein [Tribolium castaneum]
Unigene26167_Madu-A	260	1	6	0.825307616	5.451301336	2.723596813	Up	0.051687	0.119997541	K11485|1|8e-31|132|tca:660910|polycomb-like protein 2	-	-	-	gi|270000755|gb|EEZ97202.1|/7.0762e-30/hypothetical protein TcasGA2_TC004391 [Tribolium castaneum]
Unigene15005_Madu-A	351	12	72	7.336067695	48.45601187	2.723596813	Up	3.85E-13	5.40E-12	K05665|1|5e-43|172|dre:100002010|ATP-binding cassette, subfamily C (CFTR/MRP), member 1	GO:0016323//basolateral plasma membrane;GO:0005794//Golgi apparatus;GO:0005730//nucleolus;GO:0005887//integral to plasma membrane	GO:0034040//lipid-transporting ATPase activity;GO:0005324//long-chain fatty acid transporter activity;GO:0046624//sphingolipid transporter activity;GO:0015562//efflux transmembrane transporter activity;GO:0034634//glutathione transmembrane transporter activity;GO:0008559//xenobiotic-transporting ATPase activity;GO:0015431//glutathione S-conjugate-exporting ATPase activity;GO:0005524//ATP binding	GO:0015911//plasma membrane long-chain fatty acid transport;GO:0060326//cell chemotaxis;GO:0033700//phospholipid efflux;GO:0046618//drug export;GO:0006200//ATP catabolic process;GO:0030335//positive regulation of cell migration;GO:0006979//response to oxidative stress	gi|292611903|ref|XP_002661248.1|/4.63689e-42/PREDICTED: multidrug resistance-associated protein 1 [Danio rerio]
CL625.Contig4_Madu-A	1493	1	6	0.143724032	0.949322403	2.723596813	Up	0.051687	0.119763224	K00547|1|1e-142|507|tca:662176|homocysteine S-methyltransferase [EC:2.1.1.10]	-	GO:0008898//homocysteine S-methyltransferase activity	-	gi|91083213|ref|XP_966501.1|/7.82665e-142/PREDICTED: similar to homocysteine S-methyltransferase isoform 1 [Tribolium castaneum]
Unigene1157_Madu-A	435	5	30	2.466436553	16.29124537	2.723596813	Up	3.50E-06	2.34E-05	K06237|1|8e-12|69.3|phu:Phum_PHUM136030|collagen, type IV, alpha	-	-	-	gi|389611489|dbj|BAM19355.1|/2.968e-12/cuticular protein PxutCPR146, partial [Papilio xuthus]
Unigene8115_Madu-A	255	5	30	4.20745059	27.79094799	2.723596813	Up	3.50E-06	2.34E-05	-	-	-	-	-
Unigene13369_Madu-A	328	1	6	0.654207256	4.321153498	2.723596813	Up	0.051687	0.120051745	-	-	-	-	gi|270011101|gb|EFA07549.1|/4.19108e-14/serine protease H99 [Tribolium castaneum]
CL2160.Contig2_Madu-A	266	1	6	0.806691654	5.328339651	2.723596813	Up	0.051687	0.120042707	-	-	-	-	gi|270004569|gb|EFA01017.1|/1.86025e-14/hypothetical protein TcasGA2_TC003931 [Tribolium castaneum]
Unigene6892_Madu-A	305	1	6	0.703540918	4.647010975	2.723596813	Up	0.051687	0.120033671	K13953|1|2e-08|57.8|cel:K12G11.4|alcohol dehydrogenase, propanol-preferring [EC:1.1.1.1];K00008|2|7e-08|55.8|cqu:CpipJ_CPIJ013378|L-iditol 2-dehydrogenase [EC:1.1.1.14];K13951|3|1e-07|55.5|tgu:100222320|alcohol dehydrogenase 1/7 [EC:1.1.1.1]	-	GO:0016491//oxidoreductase activity;GO:0005488//binding	-	gi|146087070|ref|XP_001465717.1|/2.346e-17/putative NADP-dependent alcohol dehydrogenase [Leishmania infantum JPCM5]
Unigene8477_Madu-A	251	1	6	0.854900319	5.646766324	2.723596813	Up	0.051687	0.119988512	-	-	-	-	-
Unigene5107_Madu-A	580	1	6	0.369965483	2.443686806	2.723596813	Up	0.051687	0.119943387	K11849|1|2e-12|72.4|acs:100555596|ubiquitin carboxyl-terminal hydrolase 25/28 [EC:3.1.2.15];K00207|2|7e-10|63.9|tgu:100222559|dihydropyrimidine dehydrogenase (NADP+) [EC:1.3.1.2];K15456|3|2e-09|62.4|spu:752818|protein KTI12;K06478|4|4e-09|61.6|acs:100563672|protein tyrosine phosphatase, receptor type, C [EC:3.1.3.48];K03511|5|8e-09|60.5|hmg:100197887|DNA polymerase kappa subunit [EC:2.7.7.7]	-	-	-	gi|255068805|emb|CBA11992.1|/5.84281e-17/endonuclease-reverse transcriptase HmRTE-e01 [Heliconius melpomene]
Unigene2935_Madu-A	227	1	6	0.945286256	6.243781265	2.723596813	Up	0.051687	0.119871256	-	-	-	-	-
Unigene24385_Madu-A	398	1	6	0.539145679	3.561151626	2.723596813	Up	0.051687	0.120096952	K02920|1|8e-17|85.5|nve:NEMVE_v1g191823|large subunit ribosomal protein L36e	GO:0022625//cytosolic large ribosomal subunit	GO:0003735//structural constituent of ribosome	GO:0006412//translation	gi|389583642|dbj|GAB66376.1|/7.3619e-19/60S ribosomal protein L36 [Plasmodium cynomolgi strain B]
Unigene25258_Madu-A	223	1	6	0.962242063	6.355777342	2.723596813	Up	0.051687	0.120015604	-	-	-	-	-
CL7.Contig2_Madu-A	220	1	6	0.975363546	6.442447033	2.723596813	Up	0.051687	0.119916328	-	-	-	-	-
Unigene16057_Madu-A	326	1	6	0.658220798	4.347663642	2.723596813	Up	0.051687	0.119970458	-	-	-	-	-
Unigene25128_Madu-A	294	1	6	0.729863878	4.820878732	2.723596813	Up	0.051687	0.119898295	-	-	GO:0016874//ligase activity;GO:0005488//binding	-	gi|308161477|gb|EFO63922.1|/9.01958e-17/Acetyl-CoA synthetase [Giardia lamblia P15]
Unigene5153_Madu-A	409	1	6	0.524645428	3.465374932	2.723596813	Up	0.051687	0.119889281	-	-	-	-	-
CL2869.Contig1_Madu-A	466	2	12	0.92094412	6.082997198	2.723596813	Up	0.00422398	0.014673824	K09113|1|5e-54|207|tca:655504|MAX-like protein X	-	GO:0046983//protein dimerization activity	-	gi|91077026|ref|XP_967151.1|/3.0977e-53/PREDICTED: similar to AGAP000682-PA [Tribolium castaneum]
Unigene17171_Madu-A	383	1	6	0.560261045	3.700622317	2.723596813	Up	0.051687	0.120205588	-	-	-	-	-
Unigene4657_Madu-A	278	1	6	0.771870432	5.098339379	2.723596813	Up	0.051687	0.120142193	K10640|1|4e-17|86.7|tca:661023|E3 ubiquitin-protein ligase RNF25 [EC:6.3.2.19]	-	GO:0046872//metal ion binding	-	gi|189242493|ref|XP_972306.2|/3.35169e-16/PREDICTED: similar to CG13344 CG13344-PA [Tribolium castaneum]
CL4000.Contig2_Madu-A	278	1	6	0.771870432	5.098339379	2.723596813	Up	0.051687	0.120105997	-	-	-	-	-
Unigene4703_Madu-A	219	14	84	13.71744165	90.60610439	2.723596813	Up	4.13E-15	6.64E-14	-	-	-	-	-
Unigene3507_Madu-A	357	6	36	3.60638622	23.82081256	2.723596813	Up	3.46E-07	2.65E-06	-	-	-	-	gi|242018417|ref|XP_002429673.1|/7.18022e-14/hypothetical protein Phum_PHUM447260 [Pediculus humanus corporis]
CL3080.Contig2_Madu-A	769	1	6	0.279037685	1.843092779	2.723596813	Up	0.051687	0.119853237	K10955|1|8e-33|140|acs:100563509|intestinal mucin-2	-	-	-	gi|66363186|ref|XP_628559.1|/1.14162e-42/cryptopsoridial mucin, large thr stretch, signal peptide sequence [Cryptosporidium parvum Iowa II]
CL2925.Contig1_Madu-A	1896	6	36	0.67905057	4.485247934	2.723596813	Up	3.46E-07	2.65E-06	K11978|1|0.0|755|dpe:Dper_GL15138|E3 ubiquitin-protein ligase UBR3 [EC:6.3.2.19]	GO:0005737//cytoplasm;GO:0031941//filamentous actin;GO:0005634//nucleus	GO:0003700//sequence-specific DNA binding transcription factor activity;GO:0070491//repressing transcription factor binding;GO:0001106//RNA polymerase II transcription corepressor activity;GO:0008270//zinc ion binding;GO:0051015//actin filament binding;GO:0030674//protein binding, bridging;GO:0000977//RNA polymerase II regulatory region sequence-specific DNA binding	GO:0031065//positive regulation of histone deacetylation;GO:0007500//mesodermal cell fate determination;GO:0048813//dendrite morphogenesis;GO:0007370//ventral furrow formation;GO:0007443//Malpighian tubule morphogenesis;GO:0048749//compound eye development;GO:0007501//mesodermal cell fate specification;GO:0009950//dorsal/ventral axis specification;GO:0007375//anterior midgut invagination;GO:00353…	gi|91089337|ref|XP_972494.1|/0/PREDICTED: similar to fascin [Tribolium castaneum]
Unigene8492_Madu-A	337	1	6	0.636735846	4.205751772	2.723596813	Up	0.051687	0.120133142	-	-	-	-	-
CL228.Contig3_Madu-A	2434	1	6	0.0881594	0.582308277	2.723596813	Up	0.051687	0.120069823	K11757|1|0.0|1171|tca:656663|protein polybromo-1	GO:0005700//polytene chromosome	-	GO:0031936//negative regulation of chromatin silencing;GO:0007480//imaginal disc-derived leg morphogenesis;GO:0007306//eggshell chorion assembly;GO:0007305//vitelline membrane formation involved in chorion-containing eggshell formation	gi|270001742|gb|EEZ98189.1|/0/hypothetical protein TcasGA2_TC000618 [Tribolium castaneum]
Unigene24383_Madu-A	544	1	6	0.394448493	2.605401374	2.723596813	Up	0.051687	0.120006572	K02949|1|2e-47|188|cbr:CBG06118|small subunit ribosomal protein S11e	GO:0005840//ribosome	GO:0003735//structural constituent of ribosome	GO:0006412//translation	gi|209882991|ref|XP_002142929.1|/4.79354e-60/40S ribosomal protein S11 [Cryptosporidium muris RN66]
CL1155.Contig1_Madu-A	321	1	6	0.668473458	4.415384259	2.723596813	Up	0.051687	0.119880268	-	-	-	-	-
Unigene24743_Madu-A	279	1	6	0.769103871	5.080065761	2.723596813	Up	0.051687	0.11984423	-	-	-	-	-
CL2046.Contig2_Madu-A	2170	2	12	0.197769567	1.306302624	2.723596813	Up	0.00422398	0.014672172	K10393|1|0.0|1019|tca:660770|kinesin family member 2/24	GO:0000922//spindle pole;GO:0005828//kinetochore microtubule	GO:0003774//motor activity;GO:0000166//nucleotide binding	GO:0000070//mitotic sister chromatid segregation;GO:0000091//mitotic anaphase A;GO:0051298//centrosome duplication;GO:0007052//mitotic spindle organization	gi|270014968|gb|EFA11416.1|/0/hypothetical protein TcasGA2_TC013592 [Tribolium castaneum]
Unigene25324_Madu-A	410	1	6	0.523365805	3.456922798	2.723596813	Up	0.051687	0.119772219	-	-	-	-	-
Unigene5026_Madu-A	320	1	6	0.670562438	4.429182335	2.723596813	Up	0.051687	0.11975423	K10858|1|1e-28|124|tca:663806|DNA mismatch repair protein PMS2	-	GO:0097159//organic cyclic compound binding	-	gi|91079030|ref|XP_974934.1|/1.10601e-27/PREDICTED: similar to DNA mismatch repair protein pms2 [Tribolium castaneum]
Unigene6258_Madu-A	282	1	6	0.760921915	5.026022508	2.723596813	Up	0.051687	0.120196527	K02974|1|3e-12|70.5|cbr:CBG13547|small subunit ribosomal protein S24e	GO:0005622//intracellular	-	-	gi|67586139|ref|XP_665168.1|/1.0751e-14/40S ribosomal subunit protein S24 [Cryptosporidium hominis TU502]
Unigene25004_Madu-A	447	1	6	0.480044698	3.1707793	2.723596813	Up	0.051687	0.120187468	K01183|1|3e-15|80.9|dpo:Dpse_GA25359|chitinase [EC:3.2.1.14]	-	GO:0003824//catalytic activity	GO:0008152//metabolic process	gi|198476020|ref|XP_002132239.1|/1.83427e-14/GA25359 [Drosophila pseudoobscura pseudoobscura]
Unigene9152_Madu-A	219	1	6	0.979817261	6.471864599	2.723596813	Up	0.051687	0.120169354	-	-	-	-	gi|270016639|gb|EFA13085.1|/3.08662e-17/hypothetical protein TcasGA2_TC011585 [Tribolium castaneum]
Unigene7266_Madu-A	219	1	6	0.979817261	6.471864599	2.723596813	Up	0.051687	0.120160299	-	-	-	-	-
Unigene12855_Madu-A	240	1	6	0.89408325	5.905576447	2.723596813	Up	0.051687	0.120124092	-	-	-	-	gi|328709317|ref|XP_001946277.2|/5.53075e-11/PREDICTED: hypothetical protein LOC100161506 [Acyrthosiphon pisum]
Unigene10360_Madu-A	246	1	6	0.872276342	5.761537997	2.723596813	Up	0.051687	0.119979484	-	-	-	-	-
Unigene8915_Madu-A	211	1	6	1.01696673	6.717243352	2.723596813	Up	0.051687	0.119934366	K13597|1|4e-33|139|tca:654851|activin receptor type-2, invertebrate;K13596|5|8e-31|132|mdo:100029516|activin receptor type-2B [EC:2.7.11.30]	GO:0016020//membrane	GO:0017002//activin-activated receptor activity;GO:0004702//receptor signaling protein serine/threonine kinase activity;GO:0005524//ATP binding	GO:0023014//signal transduction by phosphorylation;GO:0032924//activin receptor signaling pathway;GO:0006468//protein phosphorylation	gi|242006390|ref|XP_002424034.1|/2.61506e-32/mitogen-activated protein kinase ERK-A, putative [Pediculus humanus corporis]
Unigene9657_Madu-A	365	1	6	0.587890356	3.88311876	2.723596813	Up	0.051687	0.119907311	-	-	-	-	gi|91083483|ref|XP_971803.1|/1.86486e-38/PREDICTED: similar to conserved hypothetical protein [Tribolium castaneum]
Unigene4224_Madu-A	420	1	6	0.510904714	3.374615112	2.723596813	Up	0.051687	0.119862246	-	-	-	-	-
Unigene3991_Madu-A	219	1	6	0.979817261	6.471864599	2.723596813	Up	0.051687	0.119835224	-	-	-	-	-
CL629.Contig1_Madu-A	361	1	6	0.594404377	3.926145006	2.723596813	Up	0.051687	0.119826219	-	-	-	-	gi|270010512|gb|EFA06960.1|/2.46591e-06/hypothetical protein TcasGA2_TC009918 [Tribolium castaneum]
Unigene7283_Madu-A	343	1	6	0.62559761	4.13218177	2.723596813	Up	0.051687	0.120078865	-	-	-	-	-
Unigene25992_Madu-A	290	2	12	1.479861932	9.774747222	2.723596813	Up	0.00422398	0.014680436	K13411|1|7e-37|152|tca:659451|dual oxidase [EC:1.6.3.1 1.11.1.-]	GO:0016021//integral to membrane	GO:0020037//heme binding;GO:0016174//NAD(P)H oxidase activity;GO:0004601//peroxidase activity;GO:0005509//calcium ion binding	GO:0055114//oxidation-reduction process;GO:0006979//response to oxidative stress	gi|270004810|gb|EFA01258.1|/6.66197e-36/hypothetical protein TcasGA2_TC002498 [Tribolium castaneum]
Unigene4822_Madu-A	554	1	6	0.387328484	2.558372468	2.723596813	Up	0.051687	0.119952409	K01527|1|6e-08|57.4|smm:Smp_002180.2|nascent polypeptide-associated complex subunit beta	-	-	-	gi|156089533|ref|XP_001612173.1|/6.7724e-09/NAC domain containing protein [Babesia bovis]
Unigene4365_Madu-A	313	4	24	2.742236167	18.11295012	2.723596813	Up	3.60E-05	0.000202014	-	-	-	-	-
Unigene24564_Madu-A	703	1	6	0.30523468	2.016128517	2.723596813	Up	0.051687	0.120223713	K10955|1|3e-08|58.9|acs:100563509|intestinal mucin-2	-	-	-	gi|167525585|ref|XP_001747127.1|/2.80811e-10/hypothetical protein [Monosiga brevicollis MX1]
CL3919.Contig1_Madu-A	206	1	6	1.041650389	6.880283239	2.723596813	Up	0.051687	0.120087908	-	-	-	-	-
CL1595.Contig1_Madu-A	206	1	6	1.041650389	6.880283239	2.723596813	Up	0.051687	0.119817216	-	-	-	-	-
Unigene9338_Madu-A	206	1	6	1.041650389	6.880283239	2.723596813	Up	0.051687	0.119808214	K13024|1|6e-13|72.8|tca:663934|inositol hexakisphosphate/diphosphoinositol-pentakisphosphate kinase [EC:2.7.4.21 2.7.4.24]	-	-	-	gi|270010746|gb|EFA07194.1|/5.15509e-12/hypothetical protein TcasGA2_TC010200 [Tribolium castaneum]
Unigene4827_Madu-A	513	4	24	1.673138246	11.05137113	2.723596813	Up	3.60E-05	0.000201977	K11579|1|4e-06|51.2|aag:AaeL_AAEL005433|protein zwilch	-	-	-	gi|270008058|gb|EFA04506.1|/2.33446e-15/hypothetical protein TcasGA2_TC014814 [Tribolium castaneum]
CL843.Contig2_Madu-A	212	2	12	2.024339435	13.37111648	2.723596813	Up	0.00422398	0.01468209	-	-	-	-	-
Unigene6213_Madu-A	375	2	12	1.14442656	7.559137852	2.723596813	Up	0.00422398	0.014677129	K11253|1|2e-32|137|spu:579293|histone H3	GO:0000786//nucleosome;GO:0005634//nucleus	GO:0003677//DNA binding	GO:0006334//nucleosome assembly	gi|403347877|gb|EJY73370.1|/4.40756e-32/Histone H3 [Oxytricha trifallax]
Unigene6939_Madu-A	205	1	6	1.04673161	6.913845596	2.723596813	Up	0.051687	0.119925346	-	-	-	-	-
Unigene11123_Madu-A	200	1	6	1.0728999	7.086691736	2.723596813	Up	0.051687	0.119781216	-	-	-	-	-
Unigene3684_Madu-A	283	24	141	18.19759548	117.6941737	2.693223164	Up	3.86E-24	9.90E-23	-	-	-	-	gi|380024259|ref|XP_003695921.1|/3.12631e-06/PREDICTED: uncharacterized protein LOC100862950 [Apis florea]
Unigene10250_Madu-A	451	4	23	1.903148382	12.04685218	2.662196268	Up	6.56E-05	0.000351302	-	-	-	-	gi|189242397|ref|XP_967037.2|/1.69917e-36/PREDICTED: similar to exportin [Tribolium castaneum]
CL605.Contig2_Madu-A	368	7	40	4.081684404	25.67641933	2.653207485	Up	1.13E-07	9.17E-07	-	-	-	-	gi|189240937|ref|XP_001811012.1|/2.28843e-12/PREDICTED: hypothetical protein [Tribolium castaneum]
Unigene13767_Madu-A	526	6	34	2.447680381	15.26917104	2.641134653	Up	1.13E-06	8.13E-06	K01135|1|3e-37|154|dme:Dmel_CG8646|arylsulfatase B [EC:3.1.6.12];K12375|3|5e-09|60.8|bta:540514|arylsulfatase I/J [EC:3.1.6.-]	-	GO:0008484//sulfuric ester hydrolase activity	-	gi|195431744|ref|XP_002063888.1|/5.92262e-38/GK15669 [Drosophila willistoni]
Unigene5371_Madu-A	902	3	17	0.713680643	4.452097543	2.641134653	Up	0.000696742	0.002987614	K00128|1|2e-08|60.1|tad:TRIADDRAFT_23891|aldehyde dehydrogenase (NAD+) [EC:1.2.1.3];K00139|4|4e-06|52.8|bfo:BRAFLDRAFT_96402|succinate-semialdehyde dehydrogenase [EC:1.2.1.24];K00149|5|6e-06|52.0|spu:580956|aldehyde dehydrogenase family 9 member A1 [EC:1.2.1.47 1.2.1.3]	-	-	-	gi|350425822|ref|XP_003494243.1|/4.86361e-33/PREDICTED: aldehyde-alcohol dehydrogenase-like [Bombus impatiens]
Unigene15227_Madu-A	223	3	17	2.886726189	18.0080358	2.641134653	Up	0.000696742	0.002988445	K06820|1|2e-29|127|api:100168635|plexin A	GO:0016021//integral to membrane;GO:0005622//intracellular	GO:0004872//receptor activity	GO:0007165//signal transduction;GO:0007275//multicellular organismal development	gi|270015108|gb|EFA11556.1|/3.05561e-33/plexin B [Tribolium castaneum]
Unigene26744_Madu-A	240	6	34	5.364499502	33.4649332	2.641134653	Up	1.13E-06	8.13E-06	K05680|1|8e-15|79.0|nve:NEMVE_v1g168315|ATP-binding cassette, subfamily G (WHITE), member 4;K05683|2|2e-14|77.4|acs:100553588|ATP-binding cassette, subfamily G (WHITE), member 5 (sterolin 1);K05684|4|4e-14|76.6|tgu:100229585|ATP-binding cassette, subfamily G (WHITE), member 8 (sterolin 2)	GO:0016021//integral to membrane	GO:0005524//ATP binding;GO:0015417//polyamine-transporting ATPase activity	GO:0006810//transport;GO:0006200//ATP catabolic process	gi|17646397|gb|AAL40947.1|/1.22642e-26/ABC transmembrane transporter [Tribolium castaneum]
Unigene25350_Madu-A	291	3	17	2.212164743	13.79997245	2.641134653	Up	0.000696742	0.002986784	-	-	-	-	-
Unigene9877_Madu-A	211	3	17	3.050900191	19.0321895	2.641134653	Up	0.000696742	0.002987199	K11649|1|6e-15|79.3|tca:100142278|SWI/SNF related-matrix-associated actin-dependent regulator of chromatin subfamily C	GO:0035060//brahma complex	GO:0005515//protein binding;GO:0003713//transcription coactivator activity;GO:0003677//DNA binding	GO:0043044//ATP-dependent chromatin remodeling;GO:0045749//negative regulation of S phase of mitotic cell cycle;GO:0008586//imaginal disc-derived wing vein morphogenesis;GO:0008587//imaginal disc-derived wing margin morphogenesis;GO:0007474//imaginal disc-derived wing vein specification;GO:0007480//imaginal disc-derived leg morphogenesis;GO:0048477//oogenesis;GO:0045893//positive regulation of tr…	gi|189240839|ref|XP_001812334.1|/5.49291e-14/PREDICTED: similar to moira CG18740-PA [Tribolium castaneum]
CL3421.Contig1_Madu-A	241	3	17	2.671120084	16.66303728	2.641134653	Up	0.000696742	0.002988029	-	-	-	-	gi|201023367|ref|NP_001128425.1|/1.44806e-19/R2D2 protein [Tribolium castaneum]
CL2166.Contig1_Madu-A	802	18	101	4.816009528	29.74878908	2.626920794	Up	2.98E-17	5.49E-16	K05719|1|5e-08|58.5|aga:AgaP_AGAP010233|integrin beta 1;K06464|2|1e-07|57.4|dre:557797|integrin beta 2	-	-	-	gi|20136396|gb|AAM11657.1|AF492464_1/3.76985e-07/beta nu integrin subunit AgBnu [Anopheles gambiae]
Unigene14456_Madu-A	234	10	56	9.170084619	56.53201385	2.62406114	Up	3.84E-10	4.12E-09	-	GO:0016020//membrane	-	-	gi|242021702|ref|XP_002431282.1|/4.70805e-10/hypothetical protein Phum_PHUM519250 [Pediculus humanus corporis]
Unigene6986_Madu-A	288	22	123	16.39152626	100.886931	2.621717199	Up	1.16E-20	2.55E-19	K00383|1|2e-08|57.4|spu:589396|glutathione reductase (NADPH) [EC:1.8.1.7];K09222|2|3e-08|57.0|dre:564772|RE1-silencing transcription factor;K11487|3|4e-08|56.6|bfo:BRAFLDRAFT_126892|polycomb group RING finger protein 1	-	-	-	gi|118344058|ref|NP_001071855.1|/2.81849e-10/zinc finger protein [Ciona intestinalis]
Unigene23151_Madu-A	235	7	39	6.391744087	39.20297556	2.616681609	Up	2.04E-07	1.60E-06	-	-	-	-	gi|270009346|gb|EFA05794.1|/3.3647e-08/apolipoprotein LI-II precursor [Tribolium castaneum]
Unigene25193_Madu-A	245	7	39	6.130856574	37.60285411	2.616681609	Up	2.04E-07	1.60E-06	-	-	-	-	-
CL219.Contig1_Madu-A	4063	257	1424	13.57298914	82.79144337	2.608743194	Up	3.66E-221	7.73E-219	K14721|1|3e-22|108|phu:Phum_PHUM540970|DNA-directed RNA polymerase III subunit RPC5	-	-	-	gi|198463339|ref|XP_002135479.1|/8.0854e-55/GA28568 [Drosophila pseudoobscura pseudoobscura]
Unigene5427_Madu-A	291	52	288	38.34418888	233.7877686	2.608119596	Up	4.23E-46	2.06E-44	-	-	-	-	-
Unigene22096_Madu-A	250	2	11	1.716639841	10.39381455	2.598065931	Up	0.00776644	0.024876475	K11849|1|1e-09|62.0|acs:100555596|ubiquitin carboxyl-terminal hydrolase 25/28 [EC:3.1.2.15];K06478|2|2e-07|54.3|acs:100563672|protein tyrosine phosphatase, receptor type, C [EC:3.1.3.48];K02350|3|3e-06|50.4|spu:580974|DNA polymerase zeta subunit [EC:2.7.7.7]	-	-	-	gi|42397986|gb|AAS13459.1|/9.3896e-14/putative reverse transcriptase [Drosophila simulans]
Unigene9140_Madu-A	234	2	11	1.834016924	11.10450272	2.598065931	Up	0.00776644	0.024868729	K11837|1|3e-19|93.6|tca:659987|ubiquitin carboxyl-terminal hydrolase 6/32 [EC:3.1.2.15]	-	-	-	gi|270008551|gb|EFA04999.1|/3.25288e-19/hypothetical protein TcasGA2_TC015078 [Tribolium castaneum]
Unigene6761_Madu-A	270	2	11	1.589481334	9.623902358	2.598065931	Up	0.00776644	0.024863568	-	-	-	-	-
Unigene4154_Madu-A	205	2	11	2.09346322	12.67538359	2.598065931	Up	0.00776644	0.024884225	-	-	-	-	-
Unigene13103_Madu-A	295	2	11	1.454779526	8.808317412	2.598065931	Up	0.00776644	0.024881641	K06820|1|5e-46|182|tca:659123|plexin A	GO:0016021//integral to membrane;GO:0005622//intracellular	GO:0008046//axon guidance receptor activity;GO:0017154//semaphorin receptor activity;GO:0005515//protein binding	GO:2000305//semaphorin-plexin signaling pathway involved in regulation of photoreceptor cell axon guidance;GO:0016199//axon midline choice point recognition;GO:0008045//motor neuron axon guidance	gi|270015104|gb|EFA11552.1|/4.57621e-45/plexin A [Tribolium castaneum]
Unigene8125_Madu-A	229	2	11	1.874060961	11.34695911	2.598065931	Up	0.00776644	0.024866148	-	-	-	-	-
CL3185.Contig1_Madu-A	369	2	11	1.163035122	7.041879774	2.598065931	Up	0.00776644	0.02488681	-	-	-	-	-
Unigene14060_Madu-A	338	4	22	2.539408048	15.37546531	2.598065931	Up	0.000118947	0.000605268	-	-	-	-	-
CL1499.Contig2_Madu-A	1355	2	11	0.316723218	1.917677961	2.598065931	Up	0.00776644	0.024873893	-	GO:0005654//nucleoplasm;GO:0005829//cytosol	-	GO:0000236//mitotic prometaphase;GO:0008283//cell proliferation;GO:0007275//multicellular organismal development;GO:0000910//cytokinesis	gi|189237899|ref|XP_968138.2|/1.17285e-141/PREDICTED: similar to nuclear migration protein nudC [Tribolium castaneum]
Unigene3389_Madu-A	204	2	11	2.103725295	12.73751783	2.598065931	Up	0.00776644	0.024879058	-	-	-	-	-
Unigene7857_Madu-A	298	2	11	1.440134094	8.719643076	2.598065931	Up	0.00776644	0.024871311	-	GO:0016020//membrane	GO:0022857//transmembrane transporter activity	GO:0006810//transport	gi|270013666|gb|EFA10114.1|/1.69506e-07/hypothetical protein TcasGA2_TC012293 [Tribolium castaneum]
Unigene14258_Madu-A	222	2	11	1.933152974	11.70474611	2.598065931	Up	0.00776644	0.024891981	-	-	-	-	-
Unigene26233_Madu-A	253	2	11	1.696284427	10.27056773	2.598065931	Up	0.00776644	0.024889395	-	-	-	-	gi|270009681|gb|EFA06129.1|/1.17025e-40/hypothetical protein TcasGA2_TC008972 [Tribolium castaneum]
CL2033.Contig1_Madu-A	6284	495	2718	16.90278328	102.172863	2.595679338	Up	0	0	K15463|1|2e-50|203|dsi:Dsim_GD24420|tRNA A64-2'-O-ribosylphosphate transferase [EC:2.4.2.-];K13908|2|6e-08|62.0|mmu:74180|mucin-5B;K03900|5|4e-07|59.3|mgp:100540162|von Willebrand factor	-	-	-	gi|270009346|gb|EFA05794.1|/0/apolipoprotein LI-II precursor [Tribolium castaneum]
CL3586.Contig1_Madu-A	1225	87	474	15.23955777	91.40386076	2.584434065	Up	4.72E-74	3.62E-72	K15003|1|1e-74|281|tca:664302|cytochrome P450, family 9 [EC:1.14.-.-]	-	-	-	gi|270012827|gb|EFA09275.1|/1.83536e-74/cytochrome P450 9Z6 [Tribolium castaneum]
Unigene14899_Madu-A	293	26	141	19.0412269	113.6773077	2.577745947	Up	4.65E-23	1.15E-21	-	-	-	-	-
Unigene5161_Madu-A	330	12	65	7.802908366	46.52878413	2.576039625	Up	2.33E-11	2.78E-10	-	-	-	-	-
Unigene18661_Madu-A	773	10	54	2.775937646	16.50199887	2.57159372	Up	1.23E-09	1.25E-08	K15502|1|1e-19|97.1|aag:AaeL_AAEL014742|serine/threonine-protein phosphatase 6 regulatory ankyrin repeat subunit A	-	-	-	gi|123476538|ref|XP_001321441.1|/2.25599e-22/ankyrin repeat protein [Trichomonas vaginalis G3]
Unigene492_Madu-A	369	20	108	11.63035122	69.13845596	2.57159372	Up	5.96E-18	1.15E-16	-	-	-	-	-
Unigene22635_Madu-A	276	5	27	3.88731848	23.1087774	2.57159372	Up	2.07E-05	0.000121866	K12350|1|9e-11|65.5|aga:AgaP_AGAP011940|sphingomyelin phosphodiesterase [EC:3.1.4.12]	-	GO:0016787//hydrolase activity	-	gi|270005032|gb|EFA01480.1|/2.74973e-18/hypothetical protein TcasGA2_TC007031 [Tribolium castaneum]
Unigene5706_Madu-A	306	5	27	3.506208825	20.84321099	2.57159372	Up	2.07E-05	0.000121843	K09255|1|8e-10|62.4|nvi:100118783|Rel/ankyrin family, other	-	-	GO:0050794//regulation of cellular process	gi|156891047|gb|ABU96700.1|/5.22308e-09/dorsal 1C [Rhodnius prolixus]
Unigene7458_Madu-A	445	18	97	8.679639643	51.49131823	2.568622153	Up	3.03E-16	5.24E-15	-	-	-	-	gi|270015299|gb|EFA11747.1|/4.69114e-10/hypothetical protein TcasGA2_TC004237 [Tribolium castaneum]
Unigene556_Madu-A	1317	47	251	7.657751757	45.02049167	2.555589015	Up	1.70E-39	7.12E-38	K15001|1|5e-99|362|tca:641609|cytochrome P450, family 4 [EC:1.14.-.-]	-	GO:0016491//oxidoreductase activity;GO:0005488//binding	-	gi|167466181|ref|NP_001107846.1|/4.16811e-112/cytochrome P450 monooxigenase CYP4Q2 [Tribolium castaneum]
Unigene19360_Madu-A	227	3	16	2.835858767	16.65008337	2.553671812	Up	0.001264962	0.005063787	-	-	-	-	-
CL2514.Contig2_Madu-A	339	3	16	1.898937877	11.14917087	2.553671812	Up	0.001264962	0.005065102	K07359|1|2e-08|57.8|tca:661026|calcium/calmodulin-dependent protein kinase kinase [EC:2.7.11.17];K01183|2|1e-06|51.6|bmy:Bm1_17035|chitinase [EC:3.2.1.14];K01873|4|3e-06|50.4|tca:662504|valyl-tRNA synthetase [EC:6.1.1.9]	-	-	-	gi|195135597|ref|XP_002012219.1|/4.14078e-14/GI16850 [Drosophila mojavensis]
Unigene20637_Madu-A	311	3	16	2.069903345	12.15295475	2.553671812	Up	0.001264962	0.005064444	K10595|1|2e-43|174|tca:656972|E3 ubiquitin-protein ligase HERC2 [EC:6.3.2.19]	-	GO:0046872//metal ion binding;GO:0016881//acid-amino acid ligase activity	GO:0006464//cellular protein modification process	gi|270001314|gb|EEZ97761.1|/1.60391e-42/hect domain and RLD 2-like protein [Tribolium castaneum]
Unigene6124_Madu-A	270	3	16	2.384222001	13.99840343	2.553671812	Up	0.001264962	0.00506313	-	-	-	-	-
Unigene9398_Madu-A	1342	19	101	3.038017602	17.77833744	2.548918282	Up	1.01E-16	1.80E-15	-	-	-	-	gi|328697591|ref|XP_003240378.1|/5.20089e-25/PREDICTED: hypothetical protein LOC100571976 [Acyrthosiphon pisum]
Unigene904_Madu-A	338	55	289	34.91686066	201.9777033	2.532200281	Up	8.92E-45	4.22E-43	-	-	-	-	gi|270003302|gb|EEZ99749.1|/1.12583e-27/hypothetical protein TcasGA2_TC002518 [Tribolium castaneum]
CL1330.Contig1_Madu-A	295	4	21	2.909559052	16.8158787	2.530951735	Up	0.000214358	0.001035767	-	-	-	-	-
Unigene24397_Madu-A	385	4	21	2.22940239	12.88489407	2.530951735	Up	0.000214358	0.001035605	-	-	-	-	gi|332374492|gb|AEE62387.1|/3.81284e-28/unknown [Dendroctonus ponderosae]
Unigene18148_Madu-A	400	8	42	4.291599601	24.80342108	2.530951735	Up	1.18E-07	9.53E-07	-	-	-	-	-
Unigene17762_Madu-A	489	20	105	8.776277304	50.72274249	2.530951735	Up	3.34E-17	6.11E-16	-	-	-	-	-
CL1031.Contig2_Madu-A	766	4	21	1.120522089	6.476089054	2.530951735	Up	0.000214358	0.001035929	-	-	-	-	gi|270002736|gb|EEZ99183.1|/5.06724e-27/serine protease H4 [Tribolium castaneum]
Unigene22633_Madu-A	268	9	47	7.206044107	41.42717806	2.523298163	Up	2.14E-08	1.90E-07	-	-	-	-	-
Unigene16054_Madu-A	675	5	26	1.589481334	9.098962229	2.517145936	Up	3.72E-05	0.00020824	-	-	-	-	-
Unigene17246_Madu-A	368	5	26	2.91548886	16.68967257	2.517145936	Up	3.72E-05	0.000208202	K08145|1|3e-12|70.5|xtr:100486943|MFS transporter, SP family, solute carrier family 2 (facilitated glucose transporter), member 8;K08144|3|1e-10|65.1|oaa:100091041|MFS transporter, SP family, solute carrier family 2 (facilitated glucose transporter), member 6	-	-	-	gi|91089767|ref|XP_967014.1|/8.67587e-20/PREDICTED: similar to CG1213 CG1213-PA [Tribolium castaneum]
Unigene5165_Madu-A	301	32	166	22.81248958	130.2758392	2.513673744	Up	3.63E-26	1.01E-24	-	-	-	-	-
Unigene6122_Madu-A	206	11	57	11.45815428	65.36269077	2.512092708	Up	7.15E-10	7.46E-09	-	-	-	-	gi|270001393|gb|EEZ97840.1|/1.45277e-06/hypothetical protein TcasGA2_TC000209 [Tribolium castaneum]
Unigene16754_Madu-A	1461	6	31	0.881231951	5.012262008	2.507868122	Up	6.56E-06	4.20E-05	K15074|1|5e-49|196|nvi:100122749|BTB/POZ domain-containing adapter for CUL3-mediated RhoA degradation protein;K05658|2|1e-38|161|acs:100566687|ATP-binding cassette, subfamily B (MDR/TAP), member 1	-	-	-	gi|270008864|gb|EFA05312.1|/1.07425e-103/hypothetical protein TcasGA2_TC015470 [Tribolium castaneum]
Unigene9102_Madu-A	467	6	31	2.756916232	15.68075973	2.507868122	Up	6.56E-06	4.20E-05	-	-	-	-	gi|108876731|gb|EAT40956.1|/1.86066e-06/AAEL007351-PA [Aedes aegypti]
Unigene14093_Madu-A	281	19	98	14.50896662	82.38384225	2.505416643	Up	5.59E-16	9.53E-15	K05665|1|5e-36|149|acs:100559502|ATP-binding cassette, subfamily C (CFTR/MRP), member 1	GO:0016021//integral to membrane	GO:0042626//ATPase activity, coupled to transmembrane movement of substances;GO:0005524//ATP binding	GO:0055085//transmembrane transport;GO:0006200//ATP catabolic process	gi|189240635|ref|XP_969354.2|/3.10639e-38/PREDICTED: similar to AGAP009835-PA [Tribolium castaneum]
CL2044.Contig1_Madu-A	1001	14	72	3.001118602	16.9910691	2.501204392	Up	4.47E-12	5.69E-11	K01063|1|3e-61|236|tca:658208|juvenile-hormone esterase [EC:3.1.1.59];K01044|2|5e-57|221|dpo:Dpse_GA15379|carboxylesterase 1 [EC:3.1.1.1];K12298|3|9e-57|221|api:100163252|bile salt-stimulated lipase [EC:3.1.1.3 3.1.1.13]	-	-	-	gi|71834068|dbj|BAE16975.1|/2.86567e-141/juvenile hormone esterase isoform A [Harmonia axyridis]
CL2801.Contig2_Madu-A	1597	22	113	2.956017258	16.71459332	2.499381656	Up	3.65E-18	7.10E-17	K15008|1|1e-42|175|phu:Phum_PHUM034510|discs, large-associated protein 1	-	-	-	gi|270009986|gb|EFA06434.1|/8.57235e-126/hypothetical protein TcasGA2_TC009315 [Tribolium castaneum]
Unigene139_Madu-A	464	9	46	4.162111682	23.41866522	2.492271267	Up	3.81E-08	3.28E-07	K00115|1|6e-33|139|dme:Dmel_CG12539|glucose dehydrogenase (acceptor) [EC:1.1.99.10];K00108|2|2e-31|134|dpo:Dpse_GA21849|choline dehydrogenase [EC:1.1.99.1]	-	GO:0016614//oxidoreductase activity, acting on CH-OH group of donors	GO:0008152//metabolic process	gi|270009086|gb|EFA05534.1|/1.50973e-48/hypothetical protein TcasGA2_TC015721 [Tribolium castaneum]
Unigene6616_Madu-A	300	12	61	8.583199203	48.03202177	2.484409149	Up	2.33E-10	2.54E-09	-	-	-	-	gi|270003302|gb|EEZ99749.1|/1.29786e-07/hypothetical protein TcasGA2_TC002518 [Tribolium castaneum]
Unigene2240_Madu-A	690	33	166	10.26252079	56.83047479	2.469279624	Up	1.16E-25	3.18E-24	K14410|1|1e-32|139|dwi:Dwil_GK14084|acid phosphatase [EC:3.1.3.2]	-	-	-	gi|195452426|ref|XP_002073348.1|/9.67165e-32/GK14084 [Drosophila willistoni]
CL2521.Contig1_Madu-A	1059	1	5	0.202625099	1.115311888	2.460562407	Up	0.0963978	0.197062346	-	-	-	-	gi|118350731|ref|XP_001008644.1|/5.69926e-10/Bifunctional endo-1,4-beta-xylanase xylA precursor, putative [Tetrahymena thermophila]
Unigene8767_Madu-A	314	4	20	2.733502931	15.04605464	2.460562407	Up	0.000383966	0.001751348	-	-	-	-	gi|157112538|ref|XP_001651826.1|/2.6605e-13/translational activator gcn1 [Aedes aegypti]
CL1914.Contig2_Madu-A	927	1	5	0.231477864	1.274126526	2.460562407	Up	0.0963978	0.196853649	K06084|1|2e-38|159|tca:661528|F-box protein 20	-	GO:0008270//zinc ion binding	GO:0007476//imaginal disc-derived wing morphogenesis	gi|189233864|ref|XP_972774.2|/1.53016e-37/PREDICTED: similar to CG31534 CG31534-PA [Tribolium castaneum]
Unigene2625_Madu-A	204	1	5	1.051862647	5.78978083	2.460562407	Up	0.0963978	0.197166861	-	-	-	-	gi|270014742|gb|EFA11190.1|/3.95775e-12/hypothetical protein TcasGA2_TC004798 [Tribolium castaneum]
Unigene23860_Madu-A	208	1	5	1.03163452	5.678438891	2.460562407	Up	0.0963978	0.196814567	-	-	-	-	-
Unigene12609_Madu-A	208	1	5	1.03163452	5.678438891	2.460562407	Up	0.0963978	0.196580404	-	-	-	-	-
Unigene9019_Madu-A	270	2	10	1.589481334	8.749002143	2.460562407	Up	0.0141455	0.041319539	K11140|1|1e-15|81.6|tca:657312|aminopeptidase N [EC:3.4.11.2];K01306|5|1e-14|78.2|tgu:100230387|pyroglutamyl-peptidase II [EC:3.4.19.6]	-	-	-	gi|229893771|gb|ACQ90243.1|/3.05759e-17/zinc metalloprotease [Dermacentor variabilis]
Unigene23847_Madu-A	634	1	5	0.338454227	1.86295787	2.460562407	Up	0.0963978	0.19721916	-	-	-	-	gi|189240559|ref|XP_973611.2|/1.26957e-13/PREDICTED: similar to conserved hypothetical protein [Tribolium castaneum]
Unigene15560_Madu-A	212	3	15	3.036509152	16.7138956	2.460562407	Up	0.00227966	0.008529235	-	-	-	-	gi|91085247|ref|XP_973234.1|/4.32045e-27/PREDICTED: similar to CG3338 CG3338-PA [Tribolium castaneum]
Unigene8581_Madu-A	294	3	15	2.189591633	12.05219683	2.460562407	Up	0.00227966	0.008526133	-	-	-	-	-
Unigene6871_Madu-A	345	4	20	2.487883827	13.69409031	2.460562407	Up	0.000383966	0.001750572	K04368|1|3e-49|193|aga:AgaP_AGAP001103|mitogen-activated protein kinase kinase 1 [EC:2.7.12.2]	-	GO:0004707//MAP kinase activity;GO:0004708//MAP kinase kinase activity;GO:0005524//ATP binding	GO:0006468//protein phosphorylation;GO:0008592//regulation of Toll signaling pathway;GO:0007298//border follicle cell migration;GO:0045500//sevenless signaling pathway;GO:0008293//torso signaling pathway;GO:0007362//terminal region determination;GO:0042386//hemocyte differentiation;GO:0007173//epidermal growth factor receptor signaling pathway;GO:0000165//MAPK cascade	gi|357627030|gb|EHJ76872.1|/5.5151e-51/MAP kinse-ERK kinase [Danaus plexippus]
Unigene23238_Madu-A	316	2	10	1.35810114	7.475413224	2.460562407	Up	0.0141455	0.041245342	K00323|1|8e-21|99.0|tca:658942|NAD(P) transhydrogenase [EC:1.6.1.2]	GO:0016021//integral to membrane	GO:0008750//NAD(P)+ transhydrogenase (AB-specific) activity;GO:0050661//NADP binding	GO:0055114//oxidation-reduction process;GO:0015992//proton transport	gi|91083631|ref|XP_970382.1|/6.53786e-20/PREDICTED: similar to nadp transhydrogenase [Tribolium castaneum]
Unigene25906_Madu-A	252	2	10	1.703015715	9.373930868	2.460562407	Up	0.0141455	0.041296079	-	-	-	-	-
Unigene19063_Madu-A	237	2	10	1.81080152	9.967217632	2.460562407	Up	0.0141455	0.041264842	-	-	-	-	-
Unigene3178_Madu-A	319	2	10	1.345329029	7.405111532	2.460562407	Up	0.0141455	0.04126094	K08518|1|3e-17|87.0|tca:657003|syntaxin-binding protein 5	GO:0031594//neuromuscular junction	-	GO:1900073//regulation of neuromuscular synaptic transmission;GO:0016079//synaptic vesicle exocytosis;GO:0022008//neurogenesis;GO:0007616//long-term memory	gi|270002140|gb|EEZ98587.1|/1.4879e-40/hypothetical protein TcasGA2_TC001102 [Tribolium castaneum]
CL1550.Contig2_Madu-A	351	1	5	0.611338975	3.365000824	2.460562407	Up	0.0963978	0.19715379	-	-	-	-	-
CL1458.Contig2_Madu-A	4109	9	45	0.469997523	2.587013289	2.460562407	Up	6.74E-08	5.61E-07	K03260|1|0.0|700|tca:656935|translation initiation factor 4G	-	-	-	gi|270007317|gb|EFA03765.1|/0/hypothetical protein TcasGA2_TC013876 [Tribolium castaneum]
Unigene17916_Madu-A	377	1	5	0.569177666	3.132931802	2.460562407	Up	0.0963978	0.19684062	K10226|1|6e-12|69.3|xla:399058|fatty acid desaturase 2 (delta-6 desaturase) [EC:1.14.19.-]	-	GO:0005488//binding	-	gi|91080391|ref|XP_966544.1|/5.20224e-25/PREDICTED: similar to CG5157 CG5157-PA [Tribolium castaneum]
Unigene14608_Madu-A	468	2	10	0.917008462	5.047501237	2.460562407	Up	0.0141455	0.041268744	-	-	-	-	gi|270010810|gb|EFA07258.1|/1.41603e-09/hypothetical protein TcasGA2_TC013289 [Tribolium castaneum]
CL605.Contig1_Madu-A	334	6	30	3.854730181	21.21763993	2.460562407	Up	1.17E-05	7.15E-05	-	-	-	-	gi|405960179|gb|EKC26122.1|/4.31106e-11/hypothetical protein CGI_10010255 [Crassostrea gigas]
Unigene12119_Madu-A	210	1	5	1.021809429	5.624358521	2.460562407	Up	0.0963978	0.197271486	-	-	-	-	-
Unigene4405_Madu-A	314	1	5	0.683375733	3.76151366	2.460562407	Up	0.0963978	0.197036235	-	-	-	-	gi|91087769|ref|XP_975042.1|/9.79223e-08/PREDICTED: similar to CG11329 CG11329-PA [Tribolium castaneum]
Unigene7454_Madu-A	270	1	5	0.794740667	4.374501072	2.460562407	Up	0.0963978	0.196970987	K15002|1|2e-17|87.4|dse:Dsec_GM16536|cytochrome P450, family 6 [EC:1.14.-.-];K14999|3|3e-17|87.0|dmo:Dmoj_GI20590|cytochrome P450, family 6, subfamily G, polypeptide 1 [EC:1.14.-.-]	-	GO:0046872//metal ion binding;GO:0016491//oxidoreductase activity	-	gi|47779232|gb|AAT38514.1|/3.60153e-18/antennae-rich cytochrome P450 [Phyllopertha diversa]
Unigene1306_Madu-A	446	11	55	5.292331347	29.13064615	2.460562407	Up	2.24E-09	2.21E-08	-	-	-	-	-
Unigene25049_Madu-A	346	1	5	0.620173353	3.413628004	2.460562407	Up	0.0963978	0.196788522	-	-	-	-	-
Unigene10323_Madu-A	245	1	5	0.875836653	4.820878732	2.460562407	Up	0.0963978	0.197179933	-	-	-	-	-
Unigene12772_Madu-A	245	4	20	3.503346613	19.28351493	2.460562407	Up	0.000383966	0.00175083	-	-	-	-	-
Unigene3539_Madu-A	353	1	5	0.607875298	3.345935664	2.460562407	Up	0.0963978	0.196944899	K03232|1|5e-14|76.3|cel:F54H12.6|elongation factor 1-beta	-	-	GO:0007275//multicellular organismal development;GO:0040007//growth	gi|17553634|ref|NP_498737.1|/4.52255e-13/Protein EEF-1B.1 [Caenorhabditis elegans]
Unigene3890_Madu-A	266	8	40	6.453533235	35.52226434	2.460562407	Up	3.73E-07	2.84E-06	-	-	-	-	-
Unigene8315_Madu-A	265	2	10	1.619471548	8.914077656	2.460562407	Up	0.0141455	0.041288265	-	-	-	-	gi|270011441|gb|EFA07889.1|/8.0692e-18/hypothetical protein TcasGA2_TC005464 [Tribolium castaneum]
Unigene8434_Madu-A	245	2	10	1.751673307	9.641757464	2.460562407	Up	0.0141455	0.04128436	-	-	-	-	gi|270010108|gb|EFA06556.1|/1.22528e-10/hypothetical protein TcasGA2_TC009467 [Tribolium castaneum]
Unigene2593_Madu-A	245	1	5	0.875836653	4.820878732	2.460562407	Up	0.0963978	0.196736451	K05667|1|3e-22|103|mgp:100551232|ATP-binding cassette, subfamily C (CFTR/MRP), member 3;K05665|3|1e-21|101|dre:100002010|ATP-binding cassette, subfamily C (CFTR/MRP), member 1	GO:0005863//striated muscle myosin thick filament;GO:0016021//integral to membrane;GO:0031672//A band;GO:0005703//polytene chromosome puff	GO:0030898//actin-dependent ATPase activity;GO:0000146//microfilament motor activity;GO:0008307//structural constituent of muscle;GO:0008559//xenobiotic-transporting ATPase activity;GO:0042803//protein homodimerization activity;GO:0005524//ATP binding	GO:0006941//striated muscle contraction;GO:0007527//adult somatic muscle development;GO:0007517//muscle organ development;GO:0060361//flight;GO:0007427//epithelial cell migration, open tracheal system;GO:0031427//response to methotrexate;GO:0055085//transmembrane transport;GO:0030241//skeletal muscle myosin thick filament assembly;GO:0006200//ATP catabolic process;GO:0006364//rRNA processing	gi|189240635|ref|XP_969354.2|/3.92336e-25/PREDICTED: similar to AGAP009835-PA [Tribolium castaneum]
Unigene24296_Madu-A	480	2	10	0.89408325	4.921313706	2.460562407	Up	0.0141455	0.041272647	K02964|1|6e-50|196|bfo:BRAFLDRAFT_114927|small subunit ribosomal protein S18e	GO:0005840//ribosome	GO:0003735//structural constituent of ribosome;GO:0003723//RNA binding	GO:0006412//translation	gi|71032473|ref|XP_765878.1|/2.68333e-51/40S ribosomal protein S18 [Theileria parva strain Muguga]
Unigene24525_Madu-A	498	2	10	0.861766988	4.743434897	2.460562407	Up	0.0141455	0.04125704	-	-	-	-	-
Unigene12071_Madu-A	255	1	5	0.841490118	4.631824664	2.460562407	Up	0.0963978	0.196645393	-	GO:0016020//membrane	-	-	gi|189237352|ref|XP_969403.2|/2.21617e-15/PREDICTED: similar to predicted protein [Tribolium castaneum]
Unigene22715_Madu-A	1000	4	20	0.85831992	4.724461157	2.460562407	Up	0.000383966	0.001750313	-	-	-	-	gi|270007895|gb|EFA04343.1|/9.34774e-92/hypothetical protein TcasGA2_TC014638 [Tribolium castaneum]
Unigene8165_Madu-A	254	1	5	0.844803071	4.650060194	2.460562407	Up	0.0963978	0.196606394	-	-	-	-	-
Unigene15517_Madu-A	234	2	10	1.834016924	10.09500247	2.460562407	Up	0.0141455	0.041315627	-	-	-	-	-
Unigene24638_Madu-A	389	1	5	0.551619486	3.036286091	2.460562407	Up	0.0963978	0.197245319	K02905|1|3e-13|73.6|ame:724631|large subunit ribosomal protein L29e	GO:0005840//ribosome	GO:0003735//structural constituent of ribosome	GO:0006412//translation	gi|389608659|dbj|BAM17939.1|/3.45361e-13/ribosomal protein L29 [Papilio xuthus]
Unigene5002_Madu-A	224	1	5	0.95794634	5.272836113	2.460562407	Up	0.0963978	0.197206082	-	-	-	-	-
CL3040.Contig1_Madu-A	750	1	5	0.28610664	1.574820386	2.460562407	Up	0.0963978	0.196984033	-	-	-	-	-
CL2136.Contig1_Madu-A	2272	1	5	0.094445414	0.519857082	2.460562407	Up	0.0963978	0.197258402	K14963|1|3e-23|111|dgr:Dgri_GH24921|COMPASS component SWD3	-	-	-	gi|189236690|ref|XP_973492.2|/0/PREDICTED: similar to WD repeat protein 26 [Tribolium castaneum]
Unigene25509_Madu-A	260	1	5	0.825307616	4.542751113	2.460562407	Up	0.0963978	0.197232239	-	-	-	-	-
Unigene24361_Madu-A	467	2	10	0.918972077	5.05830959	2.460562407	Up	0.0141455	0.041307806	K02957|1|2e-51|201|dvi:Dvir_GJ15828|small subunit ribosomal protein S15Ae	GO:0005811//lipid particle;GO:0022627//cytosolic small ribosomal subunit	GO:0003735//structural constituent of ribosome	GO:0000022//mitotic spindle elongation;GO:0006412//translation	gi|188572480|gb|ACD65146.1|/1.11323e-51/putative 40S ribosomal protein RPS15A [Phoronis muelleri]
CL1669.Contig1_Madu-A	437	2	10	0.982059405	5.405561965	2.460562407	Up	0.0141455	0.041303896	K03008|1|2e-55|214|tca:655304|DNA-directed RNA polymerase II subunit RPB11	GO:0005665//DNA-directed RNA polymerase II, core complex	GO:0003899//DNA-directed RNA polymerase activity;GO:0003677//DNA binding	GO:0006366//transcription from RNA polymerase II promoter	gi|91090444|ref|XP_966925.1|/1.0773e-54/PREDICTED: similar to DNA-directed RNA polymerase II 13.3 kDa polypeptide [Tribolium castaneum]
Unigene20943_Madu-A	1014	12	60	2.539408048	13.97769573	2.460562407	Up	4.11E-10	4.39E-09	K00505|1|1e-109|396|dya:Dyak_GE14257|tyrosinase [EC:1.14.18.1]	-	GO:0004097//catechol oxidase activity;GO:0004503//monophenol monooxygenase activity	GO:0055114//oxidation-reduction process	gi|86515394|ref|NP_001034522.1|/1.76494e-154/pro-phenol oxidase subunit 2 [Tribolium castaneum]
Unigene6887_Madu-A	336	1	5	0.638630893	3.515224076	2.460562407	Up	0.0963978	0.19701013	-	-	-	-	-
Unigene3711_Madu-A	356	1	5	0.602752753	3.317739577	2.460562407	Up	0.0963978	0.196997081	-	-	-	-	gi|340059535|emb|CCC53922.1|/7.44893e-08/putative elongation factor 1 gamma [Trypanosoma vivax Y486]
Unigene22817_Madu-A	468	1	5	0.458504231	2.523750618	2.460562407	Up	0.0963978	0.196918819	K04446|1|3e-14|77.8|tca:663601|nuclear factor of activated T-cells, cytoplasmic, calcineurin-dependent	-	-	-	gi|270008248|gb|EFA04696.1|/1.5715e-13/hypothetical protein TcasGA2_TC014708 [Tribolium castaneum]
Unigene24364_Madu-A	566	3	15	1.137349718	6.260328389	2.460562407	Up	0.00227966	0.008528201	K02883|1|4e-41|167|mdo:751077|large subunit ribosomal protein L18e	GO:0022625//cytosolic large ribosomal subunit	GO:0003735//structural constituent of ribosome	GO:0006412//translation	gi|326429868|gb|EGD75438.1|/9.65082e-46/ribosomal protein l18 [Salpingoeca sp. ATCC 50818]
Unigene18207_Madu-A	268	1	5	0.800671567	4.407146602	2.460562407	Up	0.0963978	0.196762483	K08052|1|1e-40|164|aga:AgaP_AGAP003140|neurofibromin 1	GO:0005622//intracellular	GO:0005096//GTPase activator activity	GO:0043547//positive regulation of GTPase activity;GO:0051056//regulation of small GTPase mediated signal transduction	gi|270014705|gb|EFA11153.1|/4.68447e-42/hypothetical protein TcasGA2_TC004757 [Tribolium castaneum]
CL2697.Contig2_Madu-A	1147	1	5	0.18707932	1.02974306	2.460562407	Up	0.0963978	0.196710426	K12811|1|6e-07|55.8|hmg:100202415|ATP-dependent RNA helicase DDX46/PRP5 [EC:3.6.4.13];K10747|3|2e-06|54.3|nvi:100122984|DNA ligase 1 [EC:6.5.1.1];K00907|4|2e-06|53.9|dmo:Dmoj_GI20420|myosin-light-chain kinase [EC:2.7.11.18];K02603|5|3e-06|53.5|bfo:BRAFLDRAFT_124128|origin recognition complex subunit 1	-	-	-	gi|209878929|ref|XP_002140905.1|/9.286e-09/hypothetical protein [Cryptosporidium muris RN66]
CL3965.Contig2_Madu-A	287	3	15	2.242996307	12.34615285	2.460562407	Up	0.00227966	0.008527167	-	-	-	-	gi|156541518|ref|XP_001600315.1|/2.64567e-08/PREDICTED: hypothetical protein LOC100119605 [Nasonia vitripennis]
CL2359.Contig2_Madu-A	1147	1	5	0.18707932	1.02974306	2.460562407	Up	0.0963978	0.196671401	K05679|1|5e-76|285|mmu:11307|ATP-binding cassette, subfamily G (WHITE), member 1	GO:0016021//integral to membrane	GO:0005524//ATP binding;GO:0016887//ATPase activity;GO:0005215//transporter activity	GO:0006641//triglyceride metabolic process;GO:0006200//ATP catabolic process	gi|189236397|ref|XP_971210.2|/4.76655e-122/PREDICTED: similar to CG17646 CG17646-PA [Tribolium castaneum]
Unigene6163_Madu-A	268	1	5	0.800671567	4.407146602	2.460562407	Up	0.0963978	0.196528443	-	-	-	-	-
Unigene2596_Madu-A	253	1	5	0.848142214	4.668439879	2.460562407	Up	0.0963978	0.196502473	K11797|1|1e-28|125|tca:661400|PH-interacting protein;K11798|5|1e-22|104|dre:798858|bromodomain and WD repeat domain containing protein 1/3	-	-	-	gi|270000723|gb|EEZ97170.1|/8.69889e-28/hypothetical protein TcasGA2_TC004357 [Tribolium castaneum]
Unigene15559_Madu-A	290	1	5	0.739930966	4.072811343	2.460562407	Up	0.0963978	0.197323841	K02354|1|5e-33|139|tca:655955|frizzled 4	-	GO:0004871//signal transducer activity	GO:0007166//cell surface receptor signaling pathway	gi|270012807|gb|EFA09255.1|/4.4686e-32/frizzled 4 [Tribolium castaneum]
CL3347.Contig1_Madu-A	279	1	5	0.769103871	4.233388134	2.460562407	Up	0.0963978	0.197310749	-	-	-	-	-
CL2414.Contig2_Madu-A	1151	1	5	0.186429175	1.026164456	2.460562407	Up	0.0963978	0.197284572	K04560|1|5e-139|494|tca:658750|syntaxin 1A	GO:0016021//integral to membrane;GO:0005622//intracellular;GO:0005886//plasma membrane	GO:0005484//SNAP receptor activity	GO:0007349//cellularization;GO:0007317//regulation of pole plasm oskar mRNA localization;GO:0006936//muscle contraction;GO:0006886//intracellular protein transport;GO:0007482//haltere development;GO:0016081//synaptic vesicle docking involved in exocytosis;GO:0031629//synaptic vesicle fusion to presynaptic membrane;GO:0042335//cuticle development;GO:0000910//cytokinesis	gi|270014238|gb|EFA10686.1|/2.8833e-143/Syntaxin 1A [Tribolium castaneum]
Unigene6286_Madu-A	305	1	5	0.703540918	3.872509145	2.460562407	Up	0.0963978	0.197101526	K11585|1|2e-11|67.8|spu:760057|chromobox protein 1;K11587|4|3e-08|57.4|acs:100556370|chromobox protein 5	-	-	-	gi|341880005|gb|EGT35940.1|/1.24684e-10/hypothetical protein CAEBREN_23071 [Caenorhabditis brenneri]
Unigene4579_Madu-A	282	1	5	0.760921915	4.18835209	2.460562407	Up	0.0963978	0.197088464	-	-	-	-	-
Unigene14906_Madu-A	374	1	5	0.573743262	3.158062271	2.460562407	Up	0.0963978	0.197075404	K09280|1|3e-34|143|tca:657742|runt-related transcription factor, other	-	-	-	gi|270012809|gb|EFA09257.1|/3.05233e-33/runt [Tribolium castaneum]
CL2406.Contig2_Madu-A	355	1	5	0.604450648	3.327085322	2.460562407	Up	0.0963978	0.196892746	-	-	-	-	-
Unigene5243_Madu-A	398	1	5	0.539145679	2.967626355	2.460562407	Up	0.0963978	0.196723437	-	-	-	-	-
Unigene23364_Madu-A	290	1	5	0.739930966	4.072811343	2.460562407	Up	0.0963978	0.196593398	K13210|1|8e-07|52.4|tca:660887|far upstream element-binding protein	-	-	-	gi|270010095|gb|EFA06543.1|/4.21168e-06/hypothetical protein TcasGA2_TC009450 [Tribolium castaneum]
Unigene21781_Madu-A	408	1	5	0.525931324	2.894890415	2.460562407	Up	0.0963978	0.196567411	-	-	-	-	gi|91092760|ref|XP_973551.1|/3.24264e-51/PREDICTED: similar to legless CG2041-PA [Tribolium castaneum]
Unigene10832_Madu-A	287	7	35	5.233658051	28.80768998	2.460562407	Up	2.08E-06	1.44E-05	-	-	GO:0005488//binding	-	gi|91079382|ref|XP_971330.1|/1.82794e-17/PREDICTED: similar to AGAP002993-PA [Tribolium castaneum]
Unigene24798_Madu-A	374	1	5	0.573743262	3.158062271	2.460562407	Up	0.0963978	0.19648949	-	-	GO:0016740//transferase activity	-	gi|68069483|ref|XP_676653.1|/1.09067e-14/6-phosphofructokinase [Plasmodium berghei strain ANKA]
CL660.Contig2_Madu-A	544	2	10	0.788896986	4.342335623	2.460562407	Up	0.0141455	0.041311716	-	-	-	-	gi|270014551|gb|EFA10999.1|/2.6303e-58/hypothetical protein TcasGA2_TC004584 [Tribolium castaneum]
CL395.Contig1_Madu-A	273	1	5	0.786007253	4.326429631	2.460562407	Up	0.0963978	0.197114589	-	-	-	-	-
CL2470.Contig2_Madu-A	315	1	5	0.681206286	3.749572347	2.460562407	Up	0.0963978	0.196931858	K11130|1|3e-22|103|tca:662792|H/ACA ribonucleoprotein complex subunit 3	GO:0005730//nucleolus;GO:0030529//ribonucleoprotein complex	-	GO:0006364//rRNA processing	gi|307212211|gb|EFN88045.1|/2.64647e-21/H/ACA ribonucleoprotein complex subunit 3 [Harpegnathos saltator]
Unigene2221_Madu-A	768	1	5	0.279401016	1.537910533	2.460562407	Up	0.0963978	0.196905782	-	-	-	-	gi|270005118|gb|EFA01566.1|/3.90553e-59/hypothetical protein TcasGA2_TC007127 [Tribolium castaneum]
Unigene4030_Madu-A	288	1	5	0.745069375	4.101094755	2.460562407	Up	0.0963978	0.196879712	-	-	-	-	gi|401404758|ref|XP_003881829.1|/2.2397e-07/hypothetical protein NCLIV_015880 [Neospora caninum Liverpool]
Unigene3003_Madu-A	228	1	5	0.941140263	5.180330217	2.460562407	Up	0.0963978	0.196866679	-	-	-	-	-
CL1132.Contig1_Madu-A	410	1	5	0.523365805	2.880768998	2.460562407	Up	0.0963978	0.196827593	-	-	-	-	gi|157783854|gb|ABV72698.1|/3.15245e-22/nicotinic acetylcholine receptor alpha 9 subunit [Tribolium castaneum]
Unigene3506_Madu-A	378	1	5	0.567671905	3.124643623	2.460562407	Up	0.0963978	0.196658396	K08660|1|2e-28|124|cqu:CpipJ_CPIJ017373|cytosolic nonspecific dipeptidase [EC:3.4.13.18]	-	GO:0008238//exopeptidase activity	-	gi|193657361|ref|XP_001949193.1|/5.01131e-28/PREDICTED: cytosolic non-specific dipeptidase-like [Acyrthosiphon pisum]
Unigene5881_Madu-A	599	1	5	0.358230351	1.971811835	2.460562407	Up	0.0963978	0.197193007	K02877|1|2e-58|225|hmg:100204269|large subunit ribosomal protein L15e	GO:0005840//ribosome	GO:0003735//structural constituent of ribosome	GO:0006412//translation	gi|401409300|ref|XP_003884098.1|/1.88362e-69/hypothetical protein NCLIV_045010 [Neospora caninum Liverpool]
Unigene12151_Madu-A	271	1	5	0.791808045	4.358359001	2.460562407	Up	0.0963978	0.197023182	-	-	-	-	-
Unigene7818_Madu-A	217	1	5	0.988847834	5.442927601	2.460562407	Up	0.0963978	0.196697416	-	-	-	-	gi|332027935|gb|EGI67989.1|/3.20157e-06/hypothetical protein G5I_03377 [Acromyrmex echinatior]
Unigene9633_Madu-A	271	1	5	0.791808045	4.358359001	2.460562407	Up	0.0963978	0.19655442	-	-	-	-	-
Unigene15898_Madu-A	311	1	5	0.689967782	3.797798358	2.460562407	Up	0.0963978	0.197127655	K05497|1|2e-30|130|tca:655210|growth differentiation factor 8/11	-	-	-	gi|270009305|gb|EFA05753.1|/2.03366e-29/myoglianin [Tribolium castaneum]
Unigene18411_Madu-A	268	3	15	2.402014702	13.22143981	2.460562407	Up	0.00227966	0.008530269	-	-	-	-	-
Unigene26567_Madu-A	230	1	5	0.932956435	5.135283867	2.460562407	Up	0.0963978	0.196957942	-	-	-	-	gi|270016066|gb|EFA12514.1|/1.6226e-10/hypothetical protein TcasGA2_TC001405 [Tribolium castaneum]
Unigene8196_Madu-A	648	1	5	0.331141945	1.82270878	2.460562407	Up	0.0963978	0.196775501	K04600|1|9e-89|326|tca:656624|cadherin EGF LAG seven-pass G-type receptor 1 (flamingo)	GO:0005911//cell-cell junction;GO:0016021//integral to membrane;GO:0005886//plasma membrane	GO:0005057//receptor signaling protein activity;GO:0004888//transmembrane signaling receptor activity;GO:0005488//binding	GO:0007411//axon guidance;GO:0042067//establishment of ommatidial planar polarity;GO:0016339//calcium-dependent cell-cell adhesion;GO:0048057//R3/R4 development;GO:0070593//dendrite self-avoidance;GO:0016319//mushroom body development;GO:0035159//regulation of tube length, open tracheal system;GO:0048813//dendrite morphogenesis;GO:0030178//negative regulation of Wnt receptor signaling pathway;GO:…	gi|270014310|gb|EFA10758.1|/6.31788e-88/starry night [Tribolium castaneum]
CL303.Contig1_Madu-A	623	2	10	0.688860289	3.791702374	2.460562407	Up	0.0141455	0.041280455	K11997|1|1e-30|133|tca:658934|tripartite motif-containing protein 2/3	-	-	-	gi|270006454|gb|EFA02902.1|/7.14391e-30/brain tumor protein [Tribolium castaneum]
Unigene24448_Madu-A	488	2	10	0.879426148	4.840636432	2.460562407	Up	0.0141455	0.04125314	K02894|1|3e-55|214|tca:663209|large subunit ribosomal protein L23e	GO:0005730//nucleolus;GO:0022625//cytosolic large ribosomal subunit	GO:0003735//structural constituent of ribosome;GO:0005515//protein binding	GO:0006413//translational initiation;GO:0019083//viral transcription;GO:0006414//translational elongation;GO:0006415//translational termination;GO:0006614//SRP-dependent cotranslational protein targeting to membrane;GO:0006610//ribosomal protein import into nucleus;GO:0000184//nuclear-transcribed mRNA catabolic process, nonsense-mediated decay	gi|51172914|gb|AAT97352.1|/4.45627e-60/large subunit ribosomal protein L23 [Eimeria tenella]
Unigene5946_Madu-A	230	1	5	0.932956435	5.135283867	2.460562407	Up	0.0963978	0.196619392	-	-	-	-	-
Unigene8840_Madu-A	349	1	5	0.61484235	3.384284497	2.460562407	Up	0.0963978	0.19654143	-	GO:0016020//membrane	-	-	gi|270007760|gb|EFA04208.1|/8.55538e-12/hypothetical protein TcasGA2_TC014457, partial [Tribolium castaneum]
Unigene7952_Madu-A	216	1	5	0.993425834	5.46812634	2.460562407	Up	0.0963978	0.196515457	-	-	-	-	-
Unigene2729_Madu-A	317	1	5	0.676908454	3.725915739	2.460562407	Up	0.0963978	0.19647651	-	-	-	GO:0008652//cellular amino acid biosynthetic process	gi|401405647|ref|XP_003882273.1|/2.10179e-10/Aspartate-semialdehyde dehydrogenase, related [Neospora caninum Liverpool]
Unigene7558_Madu-A	211	1	5	1.01696673	5.597702793	2.460562407	Up	0.0963978	0.19729766	-	-	-	-	-
Unigene26285_Madu-A	287	2	10	1.495330872	8.230768567	2.460562407	Up	0.0141455	0.041299987	K15001|1|2e-11|67.8|tca:641609|cytochrome P450, family 4 [EC:1.14.-.-];K07427|2|7e-11|65.9|mcc:696520|cytochrome P450, family 4, subfamily V	-	-	-	gi|37287641|gb|AAQ90477.1|/1.7109e-15/cytochrome P450 CYP4AB2 [Solenopsis invicta]
Unigene25785_Madu-A	211	1	5	1.01696673	5.597702793	2.460562407	Up	0.0963978	0.196632392	-	-	-	-	-
Unigene7766_Madu-A	316	1	5	0.67905057	3.737706612	2.460562407	Up	0.0963978	0.197140722	-	-	GO:0005215//transporter activity	-	gi|195113397|ref|XP_002001254.1|/1.51072e-08/GI22076 [Drosophila mojavensis]
Unigene24461_Madu-A	337	1	5	0.636735846	3.504793144	2.460562407	Up	0.0963978	0.197049289	K08762|1|8e-07|52.4|xla:444376|diazepam-binding inhibitor (GABA receptor modulator, acyl-CoA-binding protein)	-	-	-	gi|121543889|gb|ABM55609.1|/4.44778e-08/diazepam binding inhibitor-like protein [Maconellicoccus hirsutus]
Unigene114_Madu-A	236	4	20	3.636948815	20.01890321	2.460562407	Up	0.000383966	0.001751089	-	-	-	-	-
Unigene7795_Madu-A	434	1	5	0.494423917	2.7214638	2.460562407	Up	0.0963978	0.196801544	-	-	-	-	-
Unigene6684_Madu-A	276	2	10	1.554927392	8.558806445	2.460562407	Up	0.0141455	0.041249241	-	-	-	-	gi|327259426|ref|XP_003214538.1|/3.59959e-10/PREDICTED: hypothetical protein LOC100562724 [Anolis carolinensis]
CL533.Contig2_Madu-A	496	3	15	1.297862783	7.143842476	2.460562407	Up	0.00227966	0.008525099	-	-	-	-	-
CL3333.Contig1_Madu-A	411	2	10	1.044184818	5.747519656	2.460562407	Up	0.0141455	0.041292172	-	-	-	-	-
CL118.Contig1_Madu-A	3716	205	1025	11.83770073	65.15840536	2.460562407	Up	2.07E-149	3.14E-147	K14972|1|7e-31|137|xtr:100494109|PAX-interacting protein 1	-	-	-	gi|270015927|gb|EFA12375.1|/1.52419e-68/hypothetical protein TcasGA2_TC002081 [Tribolium castaneum]
Unigene4884_Madu-A	237	4	20	3.621603039	19.93443526	2.460562407	Up	0.000383966	0.001750055	-	-	-	-	gi|270012356|gb|EFA08804.1|/5.73932e-08/hypothetical protein TcasGA2_TC006498 [Tribolium castaneum]
Unigene15070_Madu-A	375	2	10	1.14442656	6.299281543	2.460562407	Up	0.0141455	0.041237548	-	-	-	-	gi|270012962|gb|EFA09410.1|/8.34412e-07/hypothetical protein TcasGA2_TC005212 [Tribolium castaneum]
CL2125.Contig2_Madu-A	954	1	5	0.224926604	1.238066341	2.460562407	Up	0.0963978	0.196684407	K10276|1|7e-147|520|tca:659466|F-box and leucine-rich repeat protein 10/11 [EC:1.14.11.27]	GO:0005634//nucleus	GO:0003677//DNA binding;GO:0008270//zinc ion binding	-	gi|270008610|gb|EFA05058.1|/2.46296e-147/hypothetical protein TcasGA2_TC015153 [Tribolium castaneum]
Unigene8091_Madu-A	253	2	10	1.696284427	9.336879758	2.460562407	Up	0.0141455	0.041241445	K10594|1|9e-25|112|mdo:100017074|E3 ubiquitin-protein ligase HERC1 [EC:6.3.2.19]	-	-	-	gi|270002031|gb|EEZ98478.1|/6.91189e-25/hypothetical protein TcasGA2_TC000971 [Tribolium castaneum]
Unigene6403_Madu-A	200	1	5	1.0728999	5.905576447	2.460562407	Up	0.0963978	0.196749466	K12047|1|5e-06|49.7|xtr:100379714|maltase-glucoamylase [EC:3.2.1.20 3.2.1.3]	-	-	-	gi|270006315|gb|EFA02763.1|/5.32534e-14/hypothetical protein TcasGA2_TC008496 [Tribolium castaneum]
Unigene11619_Madu-A	219	2	10	1.959634521	10.786441	2.460562407	Up	0.0141455	0.04127655	-	-	-	-	-
Unigene12043_Madu-A	309	64	319	44.44374992	243.867817	2.456046926	Up	1.36E-47	6.87E-46	-	-	-	-	-
Unigene23289_Madu-A	416	57	284	29.40158381	161.2676645	2.455491418	Up	1.55E-42	6.91E-41	K14462|1|3e-06|50.8|xtr:100498048|apolipoprotein B	-	-	-	gi|270009346|gb|EFA05794.1|/1.44478e-43/apolipoprotein LI-II precursor [Tribolium castaneum]
Unigene13033_Madu-A	431	129	641	64.22463441	351.3201394	2.451587604	Up	1.01E-93	9.88E-92	-	-	-	-	-
CL2948.Contig1_Madu-A	2504	353	1739	30.25029272	164.0542722	2.439152156	Up	1.44E-249	3.48E-247	K14947|1|0.0|1190|tca:659398|epithelial splicing regulatory protein 1/2	-	GO:0003676//nucleic acid binding	GO:0007173//epidermal growth factor receptor signaling pathway	gi|189238842|ref|XP_970801.2|/0/PREDICTED: similar to fusilli CG8205-PD [Tribolium castaneum]
Unigene4723_Madu-A	268	19	93	15.21275978	81.9729268	2.42986561	Up	9.46E-15	1.48E-13	-	-	-	-	-
CL1493.Contig2_Madu-A	696	32	156	9.86574621	52.94654745	2.424036531	Up	1.02E-23	2.58E-22	K15187|1|2e-26|119|tca:655332|YEATS domain-containing protein 1/3;K13100|5|5e-12|71.6|dsi:Dsim_GD21833|pre-mRNA-splicing factor CWC22	-	-	-	gi|189241557|ref|XP_966967.2|/1.36583e-25/PREDICTED: similar to GA21032-PA [Tribolium castaneum]
Unigene14313_Madu-A	312	8	39	5.502050771	29.52788223	2.424036531	Up	6.59E-07	4.85E-06	K10592|1|7e-22|102|tca:657452|E3 ubiquitin-protein ligase HUWE1 [EC:6.3.2.19]	GO:0044424//intracellular part	GO:0016881//acid-amino acid ligase activity	GO:0006281//DNA repair;GO:0016567//protein ubiquitination	gi|270014536|gb|EFA10984.1|/5.93078e-21/hypothetical protein TcasGA2_TC004152 [Tribolium castaneum]
Unigene21423_Madu-A	258	14	68	11.64387489	62.26034084	2.418742232	Up	4.31E-11	5.03E-10	-	-	-	-	gi|270016479|gb|EFA12925.1|/2.06946e-21/hypothetical protein TcasGA2_TC006978 [Tribolium castaneum]
Unigene5250_Madu-A	296	7	34	5.074526556	27.13372962	2.418742232	Up	3.67E-06	2.44E-05	K13780|1|7e-11|65.9|cfa:489667|solute carrier family 7 (L-type amino acid transporter), member 5	GO:0016020//membrane	-	-	gi|91083729|ref|XP_970665.1|/3.64281e-26/PREDICTED: similar to amino acids transporter [Tribolium castaneum]
Unigene24567_Madu-A	286	7	34	5.251957554	28.08246143	2.418742232	Up	3.67E-06	2.44E-05	-	-	-	-	-
Unigene16974_Madu-A	306	13	63	9.116142944	48.63415897	2.415474518	Up	2.34E-10	2.55E-09	K03450|1|2e-31|134|dpo:Dpse_GA23621|solute carrier family 7 (L-type amino acid transporter), other;K13872|2|2e-23|107|ecb:100066658|solute carrier family 7 (L-type amino acid transporter), member 6	GO:0016021//integral to membrane	GO:0015171//amino acid transmembrane transporter activity	GO:0003333//amino acid transmembrane transport	gi|91083729|ref|XP_970665.1|/5.93824e-37/PREDICTED: similar to amino acids transporter [Tribolium castaneum]
[truncated: 29,077 more rows]
